# Supplementary material for: Reference ranges and Z-scores for fetal cardiac measurements from two-dimensional echocardiography in Asian population
Source: PLoS One. 2020 Jun 25;15(6):e0233179. doi: 10.1371/journal.pone.0233179 (PMC7316227; doi:10.1371/journal.pone.0233179)
Supplement: S1 Data — (XLSX) [file pone.0233179.s003.xlsx]

## Sheet: Fetal Biometry Base File fo
Serial	Mom_age	Gaw	Gad	GA	bpd	fl	ac	hc2	GA_group	bpd_grp	fl_grp	ac_grp	hc2_grp	HW	HL	HtC	HAcm2	CC	LA	RA	LV	RV	Ao	PA	AI	DA
1	19	26	5	26.7143					26					2.764	3.014	10.178	6.95	17.064	0.973	1.011	0.974	1.001	0.393	0.49	0.312	0.408
2	26	36	5	36.7					36					3.75	5.28	15.02	16.12	24.68	1.202	1.246	1.233	1.243	0.75	0.931	0.44	0.45
3	33	18	4	18.6	3.98	2.68	12.44	14.63	18	1	1	1	2	1.432	1.786	5.526	2.12	11.362	0.428	0.492	0.424	0.476	0.235	0.28	0.229	0.238
4	33	34	0	34	8.8	6.53	31.09	32.1	34	6	5	11	11	3.42	4.15	12.88	11.42	23.99	1.46	1.52	1.26	1.33	0.74	0.86	0.35	0.34
5	37	29	6	29.9	7.45	5.78	24.35	26.98	30	4	4	7	8	3.426	3.876	12.844	11.26	21.709	1.031	1.273	0.936	0.949	0.557	0.644	0.347	0.356
6	36	36	6	36.9	8.85	6.46	29.11	30.85	36	6	4	10	10	3.928	4.732	15.342	16.48	26.482	1.465	1.687	1.266	1.325	0.814	0.9	0.427	0.427
7	34	26	0	26	5.91	4.7	20.18	22.47	26	3	3	5	6	2.34	3.19	9.83	6.63	17.89	0.7	0.93	0.82	0.94	0.48	0.58	0.24	0.25
8	39	31	2	31.1	8.22	6.04	28.32	30.17	30	5	4	9	10	3.63	4.42	14.4	13.87	24.14	1.01	1.64	1.07	1.25	0.49	0.76	0.38	0.38
9	38	28	3	28.4	7.63	5.38	24.28	26.94	28	5	3	7	8	3.1	3.16	11.573	9.2	20.525	1.033	1.356	0.854	1.11	0.604	0.732	0.288	0.312
10	34	36	5	36.7	9.32	6.71	30.11	32.64	36	6	5	10	11	3.481	4.454	13.866	13.03	26.198	1.231	1.485	1.104	1.276	0.778	0.872	0.421	0.415
11	43	24	0	24	5.92	4.29	18.87	22.09	24	3	2	4	6	2.46	3.157	9.849	6.79	16.307	0.901	0.978	0.902	0.931	0.5	0.589	0.268	0.282
12	34	16	6	16.9	3.62	2.31	11.41	13.52	16	1	1	1	1	1.27	1.6	4.94	1.65	10.25	0.43	0.46	0.42	0.43
13	34	20	2	20.3	4.64	3.24	15.19	16.74	20	2	1	3	3	1.77	2.47	7.37	3.72	13.37	0.62	0.65	0.63	0.65	0.41	0.42	0.18	0.19
14	36	37	4	37.6	8.45	6.94	30.96	33.1	38	5	5	10	11	3.393	4.393	13.534	12.89	26.232	1.091	1.367	1.082	1.107	0.664	0.733	0.38	0.385
15	37	22	5	22.7	5.42	3.88	17.58	20.08	22	2	2	4	5	1.92	2.52	7.95	4.26	14.36	0.549	0.838	0.602	0.743	0.34	0.495	0.23	0.24
16	38	26	6	26.9	6.67	4.78	21.78	24.61	26	4	3	6	7	2.57	3.32	10.6	7.73	18.92	0.79	1	0.9	0.98	0.45	0.6	0.31	0.32
17	33	26	6	26.9	6.58	4.68	21.34	24.19	26	4	3	6	7	2.136	2.932	9.494	5.9	17.032	0.751	0.956	0.815	0.899	0.496	0.607	0.273	0.288
18	35	19	4	19.6	4.38	2.86	14.07	16.11	20	1	1	2	3	1.465	2.011	5.616	2.06	11.726	0.585	0.599	0.471	0.487	0.268	0.29	0.205	0.203
19	34	30	1	30.1	7.43	5.26	23.91	26.9	30	4	3	7	8	2.98	3.76	11.3	8.75	20.85	0.87	1.36	0.8	1.09	0.52	0.66	0.31	0.33
20	34	36	0	36	9.03	6.9	29.96	31.85	36	6	5	10	10	4.213	5.541	14.939	15.98	25.248	1.624	1.767	1.525	1.621	0.737	0.872	0.45	0.463
21	32	14	0	14					14					0.868	1.307	3.693	0.87	6.937
22	38	22	5	22.7	5.21	3.63	16.38	20.08	22	2	2	3	5	1.49	2.16	7.15	3.57	13.77	0.522	0.567	0.592	0.665	0.4	0.4	0.25	0.27
23	34	19	0	19	4.16	2.84	13.42	15.56	18	1	1	2	2	1.505	2.12	6.113	2.6	12.528	0.551	0.578	0.448	0.499	0.287	0.299	0.166	0.163
24	32	35	2	35.3	9.07	6.57	30.84	31.98	34	6	5	10	10	3.8	4.94	14.58	14.99	27.16	1.12	1.27	1.11	1.25	0.61	0.74	0.32	0.32
25	37	15	1	15.1					14					1.134	1.346	4.083	1.15	7.759
26	31	19	4	19.6	4.6	2.84	13.42	16.52	20	2	1	2	3	1.45	1.79	5.62	2.23	11.94	0.48	0.53	0.47	0.51	0.28	0.33	0.19	0.2
27	35	15	6	15.9					16					1.16	1.43	4.29	1.19	8.61	0.39	0.39	0.39	0.39
28	36	23	1	23.1	5.61	4.05	18.31	19.97	22	3	2	4	4	2.089	2.417	8.46	4.75	14.6	0.649	0.995	0.712	0.733	0.486	0.5	0.329	0.383
29	36	18	2	18.1	4.16	2.5	12.59	15.17	18	1	1	1	2	1.21	1.793	5.926	2.34	10.674	0.382	0.447	0.3	0.351	0.2	0.227	0.2	0.2
30	32	32	0	32	8.25	5.92	25.91	29.9	32	5	4	8	9	3.471	4.5	13.838	13.62	23.173	1.152	1.411	1.107	1.265	0.656	0.708	0.327	0.348
31	32	22	6	22.9	5.95	4	18.04	21.78	22	3	2	4	5	1.908	2.223	8.198	4.64	15.185	0.718	0.988	0.653	0.748	0.501	0.53	0.33	0.316
32	37	29	4	29.6	7.46	5.43	25.58	26.36	30	4	3	8	8	3.215	4.161	12.864	11.38	21.138	1.121	1.302	1.031	1.071	0.554	0.613	0.346	0.351
33	34	32	2	32.1	8.36	5.87	28.81	31.23	32	5	4	9	10	3.84	4.22	13.79	13.1	22.46	1.006	1.388	1.003	1.249	0.64	0.748	0.5	0.48
34	41	36	6	36.9	9.19	6.71	31.24	32.61	36	6	5	11	11	3.64	4.961	14.143	14.03	26.979	1.155	1.441	0.982	1.244	0.7	0.777	0.38	0.391
35	35	34	0	34	8.99	6.57	30.2	31.47	34	6	5	10	10	3.796	4.559	14.984	15.35	26.623	1.348	1.337	1.342	1.404	0.664	0.735	0.39	0.388
36	36	25	3	25.4	6.12	4.5	19.7	22.18	24	3	3	5	6	2.39	2.94	9.38	6.15	16.4	0.75	0.94	0.77	0.95	0.35	0.41	0.27	0.28
37	34	34	3	34.6	8.89	6.89	29.1	30.73	34	6	5	10	10	2.948	4.416	13.329	11.92	26.912	1.115	1.144	1.05	1.223	0.622	0.671	0.423	0.424
38	34	27	5	27.7	6.91	5.44	23.48	26.1	28	4	3	7	8	2.718	2.62	10.975	8.15	20.004	1.006	1.152	0.884	1.04	0.491	0.555	0.312	0.328
39	39	22	2	22.1	5.35	3.85	17.9	19.98	22	2	2	4	4	1.731	2.369	8.285	4.38	14.203	0.581	0.635	0.55	0.573	0.411	0.504	0.253	0.253
40	42	20	0	20	4.59	3.12	14.63	17.27	20	2	1	2	3	1.606	2.377	6.803	3.08	12.703	0.508	0.628	0.493	0.537	0.307	0.316	0.196	0.201
41	34	23	5	23.7	5.29	4.11	19.91	20.64	24	2	2	5	5	2.257	2.696	9.336	6.09	16.741	0.745	0.936	0.668	0.776	0.49	0.578	0.263	0.263
42	39	34	3	34.4	7.99	6.29	29.57	29.84	34	5	4	10	9	3.403	4.376	13.467	12.31	23.211	1.225	1.386	1.106	1.15	0.554	0.645	0.438	0.424
43	34	23	0	23	5.14	3.66	16.18	19.07	22	2	2	3	4	1.99	2.48	8.58	4.71	14.72	0.762	0.785	0.728	0.734	0.43	0.452	0.28	0.29
44	37	35	6	35.9	8.36	6.8	30.89	30.34	36	5	5	10	10	3.768	4.738	14.246	13.81	24.521	1.543	1.554	1.183	1.294	0.723	0.781	0.368	0.375
45	32	34	1	34.1	8.79	6.17	28.87	31.88	34	6	4	9	10	3.441	4.334	14.711	15	25.879	1.038	1.134	0.959	0.996	0.64	0.739	0.339	0.356
46	32	20	3	20.4	4.82	3.27	15.81	17.76	20	2	1	3	3	1.663	2.34	7.335	3.65	12.671	0.613	0.689	0.574	0.625	0.325	0.359	0.19	0.198
47	33	22	0	22	5.19	3.67	17.83	19.85	22	2	2	4	4	1.764	2.12	7.885	3.99	14.501	0.636	0.75	0.693	0.707	0.404	0.593	0.279	0.305
48	38	18	1	18.1	4.12	2.81	13.07	15.46	18	1	1	2	2	1.646	2.064	5.88	2.32	11.206	0.508	0.576	0.433	0.484	0.259	0.307	0.2	0.219
49	39	25	0	25	6.22	4.38	20.34	22.8	24	3	2	5	6	2.485	3.251	9.545	5.97	16.777	0.676	0.877	0.602	0.737	0.439	0.51	0.247	0.252
50	30	29	4	29.6	6.91	5.33	24.37	26.87	30	4	3	7	8	3.273	4.053	12.568	10.95	19.865	1.111	1.49	1.073	1.11	0.565	0.647	0.288	0.296
51	35	23	2	23.1	5.22	3.63	16.53	18.94	22	2	2	3	4	1.55	2.25	7.49	3.84	14.03	0.563	0.642	0.631	0.673	0.38	0.501	0.28	0.3
52	31	23	0	23	5.56	3.81	17.86	19.79	22	3	2	4	4	1.877	2.666	8.591	4.77	15.634	0.797	0.816	0.754	0.759	0.463	0.579	0.31	0.338
53	36	22	1	22.1429	5.35	3.67	18.06	20.03	22	2	2	4	5	1.934	2.751	8.253	4.22	14.981	0.626	0.74	0.75	0.751	0.35	0.556	0.281	0.273
54	42	24	0	24	5.59	3.86	18.62	21.04	24	3	2	4	5	2.236	2.874	9.023	5.72	15.186	0.662	0.89	0.598	0.776	0.46	0.517	0.323	0.322
55	32	30	3	30.4	8.46	5.89	27.76	28.68	30	5	4	9	9	3.478	4.583	13.703	13.08	22.982	1.217	1.472	1.118	1.214	0.59	0.639	0.441	0.42
56	35	24	3	24.4	6.17	4.6	20.49	22.65	24	3	3	5	6	2.5	3.19	9.84	6.7	17.11	0.86	0.88	0.85	0.86	0.4	0.52	0.28	0.28
57	29	27	0	27	6.58	4.66	22.8	24.2	26	4	3	6	7	2.543	3.115	9.967	6.9	18.035	0.928	1.109	0.825	0.858	0.513	0.571	0.271	0.276
58	30	29	2	29.1	7.47	5.77	24.9	26.62	28	4	4	7	8	2.834	3.731	12.11	10.25	20.888	0.833	1.37	0.837	1.123	0.56	0.755	0.343	0.362
59	34	24	5	24.7	6.21	4.09	19.35	22.36	24	3	2	5	6	2.44	2.98	8.81	5.48	17.18	0.87	0.89	0.81	0.83	0.48	0.51	0.26	0.27
60	41	29	4	29.3	6.94	5.2	23.48	26.6	30	4	3	7	8	2.86	3.98	11.88	10.01	20.08	0.84	1.32	0.74	1.04	0.54	0.6	0.28	0.31
61	33	28	3	28.4	7.65	5.1	23.39	27.47	28	5	3	7	8	3.15	3.88	12.31	10.61	23.12	1	1.12	1.02	1.12	0.53	0.63	0.36	0.36
62	34	24	1	24.1					24					2.27	2.85	8.76	5.33	16.36	0.71	0.8	0.62	0.69	0.37	0.49	0.21	0.24
63	31	31	4	31.6	8.36	6.21	27.81	30.15	32	5	4	9	10	4.062	5.015	14.983	15.81	24.883	1.473	1.719	1.422	1.563	0.712	0.777	0.349	0.349
64	38	32	3	32.4	7.85	6.36	29.2	28.77	32	5	4	10	9	3.2	4.32	12.73	11.07	24.83	1.04	1.22	1	1.14	0.61	0.63	0.39	0.39
65	35	29	2	29.1	6.67	5.43	25.18	27.54	28	4	3	8	8	2.915	3.831	12.451	9.57	20.86	0.967	1.108	0.823	0.841	0.531	0.62	0.291	0.297
66	36	30	5	30.7	8.22	5.72	26.3	28.76	30	5	4	8	9	3.1	4.84	13.29	12.11	22.82	1.2	1.25	1.16	1.2	0.71	0.75	0.35	0.36
67	34	36	4	36.6	9.06	6.73	31.97	31.36	36	6	5	11	10	3.42	4.5	13.72	13.27	26.46	1.34	1.36	1.29	1.35	0.6	0.66	0.42	0.36
68	40	33	5	33.7	8.37	6.35	27.14	29.75	34	5	4	9	9	3.571	4.75	14.164	13.93	24.579	1.291	1.381	1.132	1.205	0.676	0.697	0.317	0.351
69	29	34	1	34.1	9.03	6.31	30.55	31.72	34	6	4	10	10	3.595	3.452	13.838	13.04	24.782	1.227	1.196	1.01	1.144	0.594	0.697	0.471	0.383
70	31	24	6	24.9	5.7	4.3	18.79	21.68	24	3	2	4	5	2.582	2.787	9.327	5.99	15.554	0.864	1.007	0.793	0.902	0.502	0.559	0.251	0.251
71	31	27	3	27.4	6.84	4.67	22.52	24.92	28	4	3	6	7	2.7	3.33	10.42	7.64	18.09	1.03	1.15	0.9	1.01	0.46	0.52	0.33	0.34
72	32	35	5	35.7	9.24	6.29	32.19	32.33	36	6	4	11	11	3.77	4.52	14.43	14.51	26.78	1.35	1.36	1.2	1.25	0.64	0.75	0.36	0.36
73	30	28	2	28.1	7.53	5.1	23.96	26.2	28	5	3	7	8	2.977	4.142	12.332	10.04	20.639	0.928	1.213	0.832	0.959	0.664	0.697	0.312	0.301
74	28	23	0	23	5.65	4.22	17.88	21.55	22	3	2	4	5	2.14	2.46	8.25	4.65	15.92	0.661	0.751	0.661	0.748	0.4	0.561	0.22	0.34
75	34	36	2	36.3	9.12	6.43	30.85	30.85	36	6	4	10	10	3.903	4.981	14.828	15.1	25.648	1.369	1.537	1.344	1.477	0.64	0.643	0.344	0.347
76	34	25	0	25	6.28	4.71	20.83	23.46	24	3	3	5	6	2.418	3.231	10.059	6.68	17.22	0.902	0.962	0.893	0.922	0.485	0.564	0.282	0.298
77	33	33	5	33.7	8.45	6.06	29.59	31.1	34	5	4	10	10	3.656	4.557	14.291	14.39	24.303	1.408	1.501	1.208	1.218	0.784	0.805	0.381	0.375
78	31	16	5	16.7	3.72	2.4	11.55	13.25	16	1	1	1	1	1.6	1.93	6.04	2.57	10.98	0.53	0.53	0.54	0.57
79	31	32	0	32	8.08	5.73	26.42	28.51	32	5	4	8	9	3.163	4.287	12.792	11.1	21.95	1.041	1.241	1.033	1.138	0.633	0.647	0.375	0.368
80	29	36	2	36.3	9.18	6.68	31.33	31.48	36	6	5	11	10	3.744	4.733	15.536	16.5	26.104	1.325	1.532	1.291	1.355	0.807	0.877	0.436	0.436
81	34	33	6	33.9	8.54	5.99	28.26	29.48	34	6	4	9	9	3.176	4.261	13.279	11.97	24.057	1.069	1.404	1.054	1.097	0.669	0.767	0.352	0.335
82	31	36	5	36.7	9.07	7.16	29.78	32.86	36	6	5	10	11	4.218	5.112	16.783	18.89	28.623	1.482	1.84	1.41	1.512	0.75	0.8	0.431	0.436
83	37	28	6	28.9	7.55	5.2	25.15	27.39	28	5	3	8	8	2.98	3.2	11.02	8.6	19.93	1	1.21	0.85	0.99	0.57	0.67	0.33	0.34
84	27	14	4	14.6					14					1.22	1.47	4.714	1.43	8.236
85	34	34	2	32.3	8.42	5.96	27.64	30.38	34	5	4	9	10	3.78	4.72	14.47	14.65	25.21	1.27	1.46	1.2	1.37	0.78	0.82	0.38	0.38
86	33	24	1	24.1	6.08	4.14	19.68	22.15	24	3	2	5	6	2.237	3.155	10.413	7.52	17.741	0.781	0.824	0.808	0.87	0.472	0.535	0.239	0.247
87	32	17	3	17.4	3.7	2.5	11.79	13.52	16	1	1	1	1	1.3089	1.918	5.842	2.28	11.09	0.442	0.497	0.421	0.467
88	30	32	2	32.3	8.42	6.05	27.25	28.64	32	5	4	9	9	3.12	4.338	11.877	9.62	22.034	1.104	1.144	0.913	1.008	0.574	0.604	0.312	0.319
89	31	36	0	36	8.66	6.73	30.52	32.01	36	6	5	10	11	3.578	4.849	14.639	14.42	24.783	1.219	1.528	1.163	1.227	0.709	0.886	0.47	0.484
90	28	26	1	26.1	6.82	4.49	22.08	24.43	26	4	2	6	7	2.4	3.24	9.772	6.2	17.73	0.79	0.94	0.88	0.87	0.46	0.62	0.26	0.27
91	30	27	0	27	6.22	4.8	20.67	23.2	26	3	3	5	6	2.356	3.048	9.722	6.56	16.785	0.651	0.94	0.801	0.879	0.482	0.544	0.297	0.312
92	27	33	4	33.6					34					2.9	4.304	13.63	12.64	23.188	1.013	1.338	1.203	1.248	0.735	0.979	0.423	0.484
93	31	19	0	19	4.45	2.71	13.67	16.02	18	1	1	2	3	1.671	1.966	6.645	2.94	11.415	0.495	0.655	0.326	0.466	0.273	0.332	0.217	0.233
94	34	26	4	26.6	6.64	4.77	21.24	23.93	26	4	3	6	6	2.58	3.23	10.13	7.23	17.83	0.8	1.03	0.9	0.98	0.49	0.61	0.33	0.33
95	36	26	1	26.1	6.35	4.59	20.27	23.37	26	3	3	5	6	2.396	3.278	10.642	7.81	18.069	0.788	0.879	0.849	0.839	0.505	0.667	0.335	0.34
96	26	31	2	31.1	6.9	5.44	26.58	28.98	30	4	3	8	9	3	3.61	12.2	10.27	21.07	0.585	1.29	1.22	1.26	0.45	0.728	0.37	0.37
97	30	15	5	15.7					16					0.951	1.294	4.068	1.08	8.688	0.368	0.391	0.352	0.398
98	29	30	2	30.1	7.61	5.25	23.84	27.86	30	5	3	7	8	3.132	4.166	12.718	11.1	21.651	0.865	1.354	0.909	1.204	0.56	0.731	0.39	0.418
99	21	14	4	14.5714					14					0.872	1.156	3.758	0.85	7.487
100	36	26	1	26.1	6.48	4.67	21.51	23.4	26	3	3	6	6	2.36	3.41	10.09	7.06	17.72	0.72	0.96	0.78	0.9	0.45	0.59	0.24	0.25
101	31	14	3	14.4286					14					0.743	1.022	3.39	0.77	7.298
102	27	14	3	14.4286					14					0.86	0.98	3.58	0.82	7.3
103	20	14	5	14.7					14					0.669	1.145	3.593	0.84	7.143
104	26	15	3	15.4286					14					0.724	1.204	3.606	0.81	7.598
105	29	14	5	14.7					14					0.989	1.403	4.411	1.29	8.163
106	34	15	2	15.1					14					1.034	1.423	4.546	1.33	8.715
107	30	14	5	14.7					14					0.99	1.39	4.47	1.4	8.15
108	39	21	1	21.1429	4.85	3.83	17.1	18.71	20	2	2	4	4	1.966	2.279	7.97	4.05	14.321	0.752	0.804	0.775	0.685	0.38	0.479	0.303	0.279
109	25	15	5	15.7					16					1.271	1.699	5.122	1.75	8.53	0.38	0.497	0.449	0.451
110	29	23	5	23.7143	5.98	4	18.82	21.55	24	3	2	4	5	2.152	2.686	8.402	4.42	15.461	0.616	0.778	0.759	0.755	0.35	0.518	0.26	0.251
111	36	22	6	22.8571	5.84	3.8	17.77	21.17	22	3	2	4	5	1.664	2.261	7.508	3.64	14.937	0.598	0.622	0.657	0.689	0.41	0.497	0.297	0.416
112	35	23	2	23.2857	5.689	3.85	17.69	20.67	22	3	2	4	5	1.985	2.394	7.714	3.9	14.506	0.675	0.795	0.637	0.664	0.439	0.498	0.32	0.373
113	33	24	4	24.5714	5.87	4.3	18.67	22.14	24	3	2	4	6	1.882	2.851	9.311	5.65	17.845	0.794	0.898	0.663	0.898	0.478	0.64	0.312	0.368
114	29	22	2	22.2857	5.67	3.66	18.08	19.89	22	3	2	4	4	2.204	2.579	8.979	5.43	15.553	0.655	0.997	0.867	0.912	0.45	0.493	0.386	0.396
115	33	23	0	23	5.51	3.9	18.12	20.38	22	3	2	4	5	1.927	2.756	8.748	4.86	14.65	0.669	0.749	0.649	0.678	0.41	0.469	0.23	0.28
116	30	22	3	22.4286	5.4	3.65	17.42	20.04	22	2	2	4	5	1.95	2.52	8.78	5.16	14.88	0.725	0.809	0.687	0.831	0.38	0.538	0.27	0.25
117	36	22	2	22.2857	5.22	3.61	17.07	20.09	22	2	2	4	5	1.93	2.53	8.22	4.49	15.25	0.84	0.94	0.775	0.682	0.34	0.472	0.22	0.37
118	30	21	5	21.7143	5.33	3.76	18.05	19.85	22	2	2	4	4	1.757	2.193	7.945	4.02	14.181	0.639	0.764	0.8	0.737	0.4	0.527	0.287	0.318
119	24	22	3	22.4286	5.25	3.68	16.81	19.08	22	2	2	3	4	1.876	2.523	8.02	4.23	13.889	0.728	0.724	0.754	0.67	0.379	0.573	0.266	0.311
120	27	22	4	22.5714	5.65	4.14	18.88	21.35	22	3	2	4	5	1.9	2.42	7.77	4.11	15.21	0.716	0.735	0.765	0.779	0.41	0.455	0.31	0.3
121	29	22	6	22.8571	5.61	4	18.21	20.65	22	3	2	4	5	1.886	2.73	8.717	5.06	16.314	0.769	0.779	0.83	0.742	0.45	0.427	0.329	0.334
122	28	22	3	22.4286	5.48	3.54	16.47	19.78	22	2	2	3	4	1.95	2.63	8	4.43	13.83	0.671	0.783	0.708	0.753	0.4	0.551	0.3	0.3
123	27	23	0	23	5.9	3.93	18.21	21.43	22	3	2	4	5	2.04	2.45	8.21	4.41	15.68	0.729	0.735	0.694	0.705	0.4	0.461	0.28	0.28
124	26	22	1	22.1	5.36	3.65	17.8	19.75	22	2	2	4	4	2.09	2.45	8.66	4.91	14.42	0.655	0.721	0.568	0.571	0.39	0.572	0.33	0.39
125	23	23	1	23.1	5.56	3.71	18.67	20.34	22	3	2	4	5	1.69	2.27	7.43	3.91	14.73	0.552	0.713	0.687	0.701	0.35	0.552	0.26	0.26
126	44	23	0	23	5.44	4.13	17.03	20.05	22	2	2	4	5	2.04	2.427	9.032	5.19	15.174	0.601	0.73	0.667	0.626	0.422	0.62	0.267	0.306
127	26	22	2	22.1	5.29	3.66	18.25	19.44	22	2	2	4	4	1.701	2.555	8.25	4.41	13.979	0.627	0.672	0.643	0.664	0.42	0.515	0.247	0.292
128	35	22	5	22.7	5.72	4.07	17.91	20.73	22	3	2	4	5	1.76	2.46	8.11	4.33	15.6	0.603	0.682	0.715	0.727	0.49	0.493	0.26	0.29
129	33	22	0	22	5.17	3.43	17.85	18.96	22	2	1	4	4	1.81	2.47	8.54	4.64	14.1	0.609	0.608	0.627	0.637	0.4	0.477	0.26	0.32
130	37	22	5	22.7	5.39	3.9	18.06	20.79	22	2	2	4	5	1.95	2.48	8.74	5.12	14.92	0.644	0.857	0.722	0.744	0.42	0.521	0.25	0.25
131	35	22	3	22.4	5.05	3.64	15.66	19.3	22	2	2	3	4	1.812	2.421	7.532	3.79	13.525	0.663	0.926	0.72	0.741	0.411	0.515	0.267	0.271
132	33	22	4	22.6	4.9	3.58	17.72	19.01	22	2	2	4	4	1.73	1.96	7.25	4.16	14.23	0.582	0.635	0.612	0.646	0.42	0.625	0.26	0.29
133	37	23	1	23.1	4.94	3.64	16.41	19.06	22	2	2	3	4	1.85	2.21	7.18	3.66	13.97	0.62	0.719	0.694	0.694	0.44	0.509	0.25	0.29
134	34	23	5	23.7	5.68	4.18	18.54	20.75	24	3	2	4	5	2.02	2.74	8.772	5.11	16.161	0.671	0.855	0.631	0.697	0.476	0.54	0.356	0.365
135	32	21	5	21.7	5.01	3.31	17.08	18.71	22	2	1	4	4	1.65	2.27	7.3	3.76	13.79	0.583	0.642	0.553	0.584	0.4	0.489	0.29	0.32
136	40	21	5	21.7	5.42	3.84	17.54	20.08	22	2	2	4	5	1.94	2.41	8.7	5.12	14.82	0.618	0.622	0.732	0.718	0.41	0.509	0.27	0.28
137	27	22	2	22.1	5.41	3.7	17.45	19.21	22	2	2	4	4	1.966	2.573	8.424	4.65	14.495	0.644	0.623	0.692	0.712	0.535	0.503	0.255	0.328
138	32	22	4	22.6	5.2	3.61	18.39	19.72	22	2	2	4	4	1.88	2.32	7.93	4.4	14.42	0.776	0.72	0.624	0.68	0.45	0.567	0.21	0.25
139	37	22	2	22.1	5.23	3.37	15.62	18.64	22	2	1	3	4	1.412	2.413	7.652	3.8	13.33	0.637	0.637	0.557	0.661	0.354	0.497	0.256	0.271
140	34	22	5	22.6	5.73	4.01	18.91	20.55	22	3	2	4	5	1.79	2.6	8.08	4.34	14.35	0.636	0.65	0.681	0.689	0.43	0.473	0.3	0.3
141	27	21	5	22.7	5.33	3.53	16.02	19.36	22	2	2	3	4	1.653	2.219	7.362	3.55	15.218	0.502	0.63	0.634	0.631	0.399	0.508	0.293	0.287
142	37	24	0	24	6.13	4.12	18.67	21.89	24	3	2	4	5	2.01	2.61	9.35	6.76	16	0.784	0.746	0.716	0.73	0.48	0.517	0.31	0.3
143	31	25	4	25.6	6.47	4.84	20.46	23.45	24	3	3	5	6	2.406	3.365	10.008	6.67	18.708	0.787	0.86	0.826	0.854	0.623	0.661	0.368	0.387
144	34	22	1	22.1	5.35	3.47	16.97	19.35	22	2	1	3	4	1.749	2.353	7.67	4.01	14.294	0.604	0.751	0.659	0.666	0.455	0.481	0.242	0.258
145	33	24	1	24.1	6.41	4.33	20.86	23.08	24	3	2	5	6	2.69	3.17	10.02	6.94	17.3	0.737	0.805	0.673	0.75	0.42	0.622	0.3	0.33
146	29	22	1	22.1	5.64	3.87	18.27	19.98	22	3	2	4	4	1.67	2.57	8.22	5.1	15.03	0.589	0.599	0.72	0.731	0.42	0.483	0.3	0.35
147	29	22	5	22.7	5.54	3.93	17.73	20.39	22	3	2	4	5	2.064	2.168	7.543	3.98	14.714	0.564	0.764	0.686	0.737	0.373	0.669	0.276	0.262
148	36	22	1	22.1	5.36	3.64	17.48	20.14	22	2	2	4	5	1.767	2.182	8.138	4.31	14.88	0.671	0.675	0.739	0.713	0.455	0.506	0.328	0.334
149	26	22	1	22.1	5.35	3.84	16.8	19.43	22	2	2	3	4	1.8		7.75	3.94	14.38	0.595	0.659	0.592	0.596	0.43	0.445	0.27	0.27
150	31	22	1	22.1	5.19	3.45	15.15	18.86	22	2	1	3	4	1.74	2.17	7.96	4.32	14.56	0.588	0.645	0.681	0.646	0.42	0.426	0.28	0.28
151	29	22	3	22.4	5.26	4.14	19.04	20.39	22	2	2	5	5	1.98	2.39	8.88	4.95	15.49	0.69	0.84	0.741	0.735	0.49	0.586	0.34	0.29
152	37	23	4	23.6	5.67	3.83	17.85	20.36	24	3	2	4	5	2.01	2.59	7.97	4.17	14.66	0.696	0.891	0.774	0.918	0.45	0.557	0.32	0.32
153	35	22	4	22.6	5.6	3.61	16.09	19.94	22	3	2	3	4	1.99	2.44	8.17	4.48	15.13	0.655	0.668	0.737	0.716	0.37	0.521	0.25	0.27
154	27	14	5	14.7					14					0.904	1.176	3.874	0.98	8.339
155	38	22	1	22.1	5.42	3.93	16.87	19.89	22	2	2	3	4	1.922	2.555	8.669	4.89	15.105	0.783	0.935	0.893	0.898	0.457	0.565	0.244	0.263
156	36	22	6	22.9	5.41	3.66	16.04	19.47	22	2	2	3	4	1.68	2.49	7.56	3.92	13.45	0.63	0.661	0.612	0.635	0.37	0.543	0.25	0.28
157	33	22	6	22.9	5.32	3.75	17.02	19.73	22	2	2	4	4	1.74	2.29	8.01	4.24	13.69	0.588	0.588	0.573	0.582	0.44	0.491	0.24	0.25
158	33	22	1	22.1	5.59	3.84	17.42	19.49	22	3	2	4	4	1.79	2.49	8.23	4.57	13.88	0.676	0.676	0.647	0.646	0.44	0.467	0.3	0.28
159	31	23	2	23.1	5.58	3.92	17.25	20.44	22	3	2	4	5	2.16	2.33	8.7	5.21	15.44	0.631	0.714	0.641	0.59	0.34	0.533	0.29	0.33
160	39	26	1	26.1	5.81	4.37	19.74	21.71	26	3	2	5	5	2.647	3.102	10.858	7.72	17.567	0.823	0.856	0.821	0.815	0.52	0.564	0.342	0.365
161	35	22	5	22.7	5.33	3.67	16.23	19.69	22	2	2	3	4	1.883	2.469	8.25	4.59	14.457	0.564	0.953	0.801	0.985	0.363	0.579	0.261	0.276
162	30	26	5	26.7					26					2.64	2.967	11.3	8.33	18.622	0.799	1.223	0.818	0.908	0.594	0.751	0.382	0.447
163	32	22	2	22.1	5.36	4.13	18.23	20.62	22	2	2	4	5	1.82	2.47	8.21	4.75	14.87	0.586	0.692	0.647	0.683	0.36	0.611	0.27	0.31
164	35	30	1	30.1	7.68	5.5	25.92	27.39	30	5	4	8	8	3.24	4.06	12.27	10.11	20.77	0.87	1.47	0.91	1.07	0.52	0.66	0.38	0.38
165	33	26	6	26.9	6.77	4.63	21.69	24.43	26	4	3	6	7	2.69	3.43	10.63	7.82	18.63	0.8	1.13	0.87	1.05	0.52	0.65	0.35	0.37
166	27	21	2	21.1	4.71	3.74	16.93	18.44	20	2	2	3	4	1.62	2.46	7.67	3.91	13.36	0.618	0.621	0.653	0.57	0.38	0.534	0.26	0.29
167	35	26	3	26.4	6.52	4.52	21.01	24.29	26	4	3	6	7	2.606	3.155	10.394	7.34	18.712	0.907	1.063	0.951	1.008	0.455	0.594	0.316	0.332
168	34	24	0	24	6.11	4.19	18.56	22.13	24	3	2	4	6	2	2.67	9.06	5.77	15.85	0.773	0.78	0.815	0.813	0.35	0.5	0.31	0.34
169	34	26	3	26.4	6.82	4.92	21.44	25.61	26	4	3	6	7	2.396	3.359	10.958	7.77	18.777	0.695	1.025	0.727	0.92	0.533	0.64	0.277	0.296
170	41	26	5	26.7	6.44	5.1	22.12	24.97	26	3	3	6	7	2.32	3.69	10.66	7.88	18.33	0.88	1	0.84	0.85	0.5	0.66	0.33	0.34
171	34	31	1	31.1	7.74	5.51	24.76	27.83	30	5	4	7	8	3.16	3.84	11.9	10.07	21.41	0.96	1.3	0.94	1.14	0.51	0.67	0.37	0.37
172	29	34	6	34.9	8.13	6.29	28.21	29.65	34	5	4	9	9	3.15	4.29	13.35	12.53	24.3	1.19	1.36	1.1	1.24	0.53	0.68	0.35	0.49
173	25	24	0	24	5.96	4.47	18.82	22.02	24	3	2	4	6	2.02	2.57	8.63	4.9	15.86	0.581	0.851	0.766	0.767	0.39	0.517	0.32	0.32
174	38	24	0	24	6.13	4.18	18.76	22.01	24	3	2	4	6	2.105	2.928	6.14	9.748	16.213	0.663	0.859	0.728	0.762	0.417	0.547	0.24	0.238
175	27	27	3	27.4	6.42	5.35	23.64	25.29	26	3	3	7	7	2.76	3.37	11.27	8.88	19.55	1.04	1.1	0.9	0.95	0.5	0.59	0.31	0.33
176	35	14	3	14.4					14					0.8	1.11	3.42	0.79	7.2
177	33	26	3	26.4	6.29	4.73	21.13	23.73	26	3	3	6	6	2.39	3.05	10.9	8.08	18.34	0.67	1.05	0.66	1.03	0.51	0.61	0.26	0.27
178	39	35	5	35.7	9.7	6.92	32.31	33.44	36	6	5	11	11	3.8	5.37	14.08	13.89	26.66	1.38	1.47	1.36	1.38	0.75	0.77	0.41	0.4
179	37	14	6	14.9					14					0.84	1.205	3.784	0.95	7.597
180	41	14	5	14.7					14					0.8	1.14	3.37	0.81	6.95
181	35	26	0	26	6.18	4.52	22.3	23.01	26	3	3	6	6	2.41	3.35	10.42	7.4	18.24	0.88	0.98	0.96	0.9	0.43	0.59	0.3	0.3
182	34	25	5	25.7	5.9	4.61	19.92	22.21	26	3	3	5	6	2.23	2.683	8.948	5.57	16.158	0.854	0.91	0.929	0.932	0.457	0.62	0.312	0.32
183	36	25	5	25.7	6.15	4.59	20.41	22.72	26	3	3	5	6	2.43	3.1	9.78	6.58	16.133	0.794	0.854	0.702	0.76	0.483	0.557	0.292	0.302
184	33	26	1	26.1	6.62	4.69	22.43	23.91	26	4	3	6	6	2.451	3.334	10.938	8.15	18.627	0.775	0.993	0.764	1.011	0.559	0.645	0.328	0.332
185	33	30	2	30.1	8.26	5.54	24.78	28.27	30	5	4	7	9	2.85	3.93	10.63	12.67	21.17	0.87	1.33	0.86	0.95	0.52	0.66	0.37	0.38
186	42	29	3	29.4	7.75	5.55	25.33	28.1	28	5	4	8	9	2.79	3.83	11.88	9.7	20.32	0.99	1.12	0.9	1.06	0.52	0.68	0.39	0.39
187	33	29	6	29.9	8.56	5.74	25.3	29.53	30	6	4	8	9	2.91	3.84	11.9	9.83	22.4	0.84	1.27	0.87	1.26	0.57	0.65	0.33	0.33
188	27	15	1	15.1					14					0.945	1.161	4.267	1.13	7.711
189	30	14	3	14.4					14					0.929	1.314	3.913	1.03	7.727
190	30	14	1	14.1					14					0.871	1.227	3.887	0.97	6.993
191	32	14	0	14					14					0.835	1.18	3.454	0.79	6.823
192	33	29	0	29	6.78	5.12	23.63	26.45	28	4	3	7	8	2.46	3.49	10.3	7.23	20.44	0.88	1.08	0.83	0.88	0.51	0.6	0.36	0.38
193	34	26	5	26.7	6.71	4.93	20.87	24.76	26	4	3	5	7	2.652	3.434	11.023	8.15	18.753	0.882	1.087	0.847	1.105	0.506	0.629	0.329	0.347
194	38	26	6	26.9	6.64	4.88	21.35	24.19	26	4	3	6	7	2.6	3.28	10.71	7.95	18.69	0.88	0.9	0.9	0.91	0.48	0.6	0.27	0.28
195	35	28	0	28	7.25	5.04	24.8	26.45	28	4	3	7	8	3.25	4.08	12.14	10.27	21.42	0.99	1.45	1	1.3	0.51	0.65	0.38	0.38
196	31	27	5	27.7	6.43	5.02	23.48	24.45	26	3	3	7	7	2.43	3.47	10.65	7.86	19.34	0.73	1.06	0.68	0.96	0.5	0.65	0.32	0.34
197	30	25	2	25.1					24					2.46	3.12	9.81	6.72	17.87	0.88	0.89	0.84	0.9	0.45	0.59	0.27	0.3
198	38	26	6	26.9	6.76	4.75	22.28	25.17	26	4	3	6	7	2.39	3.61	10.36	7.03	18.03	0.7	0.97	0.72	0.9	0.51	0.61	0.26	0.28
199	33	27	5	27.7	7.01	4.64	21.36	24.63	26	4	3	6	7	2.29	3.12	9.91	6.78	18.47	0.8	0.95	0.73	0.96	0.52	0.66	0.31	0.33
200	29	15	1	15.1					14					1.123	1.392	4.447	1.3	8.255
201	32	14	3	14.4					14					0.98	1.25	3.972	1.06	7.318
202	39	27	2	27.1	6.32	4.69	21.16	24.34	26	3	3	6	7	2.37	2.94	9.43	6.07	18.41	0.72	0.98	0.69	0.88	0.52	0.63	0.29	0.3
203	38	27	0	27	7.02	4.67	21.57	24.91	26	4	3	6	7	2.6	3.23	10.53	7.4	18.57	0.85	0.92	0.9	0.91	0.46	0.6	0.29	0.29
204	33	26	0	26	7.29	5.2	22.61	26.12	26	4	3	6	8	2.845	3.466	10.753	7.84	18.724	0.887	1.119	0.797	0.832	0.539	0.634	0.319	0.323
205	38	29	5	29.7	7.94	5.39	24.35	28.54	30	5	3	7	9	2.86	3.51	11.68	9.87	20.99	0.91	1.08	0.92	0.98	0.67	0.77	0.32	0.35
206	30	29	4	29.6	7.49	5.27	22.52	26.52	30	4	3	6	8	2.64	3.47	10.76	8.01	19.61	0.7	1.32	0.72	1.13	0.51	0.65	0.29	0.31
207	35	30	4	30.6	8.13	6.06	27.24	29.93	30	5	4	9	9	3.18	4.11	12.77	11.09	23.38	0.89	1.41	0.81	1.07	0.52	0.66	0.32	0.32
208	34	25	6	25.9	6.34	4.53	21.31	23.8	26	3	3	6	6	2.418	3.109	10.72	7.52	19.323	0.735	1.116	0.773	0.939	0.553	0.613	0.27	0.29
209	35	30	5	30.7	7.86	5.55	26.63	28.54	30	5	4	8	9	3.566	4.465	13.639	13.04	22.897	1.06	1.397	1.005	1.198	0.576	0.689	0.312	0.328
210	31	27	4	27.6					28					2.58	3.19	10.88	7.98	18.1	0.72	0.97	0.69	1.05	0.51	0.68	0.34	0.34
211	32	30	4	30.6	7.9	5.93	27.41	29	30	5	4	9	9	2.88	3.98	12.26	10.39	21.55	1.22	1.24	1.01	1.06	0.63	0.8	0.37	0.38
212	33	26	2	26.1	6.54	4.72	23.09	23.39	26	4	3	7	6	2.54	3.22	9.99	6.63	18.06	0.79	1.11	0.66	0.87	0.48	0.58	0.3	0.31
213	34	26	4	26.6	6.58	4.7	22.05	24.39	26	4	3	6	7	2.34	3.37	10.09	7.06	18.69	0.65	1.06	0.73	0.9	0.52	0.62	0.32	0.35
214	35	29	5	29.7	7.65	5.34	24.34	27.53	30	5	3	7	8	2.97	3.85	12.29	10.16	21.54	0.8	1.09	0.8	1.01	0.57	0.75	0.32	0.33
215	37	27	3	27.4	6.97	4.91	23.14	25.08	26	4	3	7	7	2.76	3.58	8.7	11.12	18.09	1.01	1.11	0.89	1	0.47	0.65	0.34	0.34
216	31	15	4	15.6					16					0.86	1.17	3.81	0.99	7.37	0.28	0.3	0.25	0.28
217	31	15	1	15.1					14					1.084	1.428	4.688	1.44	8.433
218	30	30	1	30.1	7.41	5.24	24.59	27.58	30	4	3	7	8	3.369	3.53	12.75	10.7	21.417	0.913	1.269	0.897	0.993	0.507	0.659	0.347	0.348
219	37	30	4	30.6	7.87	5.41	25.8	28.09	30	5	3	8	9	2.798	3.751	12.169	10.1	21.509	0.926	1.397	0.854	1.13	0.59	0.788	0.316	0.337
220	30	26	2	26.1	6.75	4.56	22.73	24.27	26	4	3	6	7	2.68	3.17	10.63	7.19	18.81	0.79	1	0.77	0.95	0.54	0.62	0.25	0.28
221	34	30	6	30.9	8.08	5.72	27.36	27.29	30	5	4	9	8	3.04	3.8	12.08	10.43	21.24	1.07	1.32	1.08	1.17	0.55	0.73	0.34	0.36
222	35	30	3	30.4	8.2	5.46	26.75	29.24	30	5	3	8	9	3.31	4.58	13.57	12.77	23.32	1.06	1.44	0.93	1.19	0.58	0.71	0.37	0.39
223	36	30	1	30.1	7.9	5.76	27.24	27.92	30	5	4	9	8	3.19	3.98	12.53	10.75	21.43	0.9	1.33	0.96	1.09	0.58	0.68	0.35	0.38
224	31	29	0	29	7.47	5.22	23.99	27.04	28	4	3	7	8	2.986	3.717	11.681	9.71	19.344	1.006	1.28	0.841	1.108	0.544	0.627	0.291	0.304
225	29	30	3	30.4	7.43	5.33	23.4	27.33	30	4	3	7	8	3.32	4.09	12.88	11.46	21.62	1.01	1.32	0.98	1.24	0.56	0.74	0.35	0.37
226	32	30	1	30.1	7.8	5.79	26.18	27.51	30	5	4	8	8	2.957	4.102	12.164	9.8	22.664	0.974	1.15	0.844	0.962	0.627	0.768	0.37	0.389
227	29	29	4	29.6	7.33	5.23	26.26	27.35	30	4	3	8	8	2.873	4.228	12.554	10.82	21.526	0.797	1.256	0.759	1.043	0.594	0.74	0.34	0.36
228	32	30	3	30.4	7.5	5.43	23.97	27.13	30	5	3	7	8	2.965	3.648	12.187	10.28	21.081	1.011	1.206	0.858	0.918	0.543	0.667	0.361	0.364
229	24	30	3	30.4	7.97	5.63	26.11	28.27	30	5	4	8	9	2.977	3.953	12.483	10.73	21.588	0.823	1.23	0.814	1.025	0.59	0.743	0.375	0.373
230	44	30	3	30.4	7.43	5.17	24.16	26.69	30	4	3	7	8	3.01	3.43	10.99	8.68	18.5	0.98	1.28	0.99	1.04	0.55	0.64	0.34	0.34
231	32	34	0	34	8.39	6.52	28.3	30.55	34	5	5	9	10	3.555	4.552	15.05	15.05	24.251	1.286	1.384	1.124	1.196	0.644	0.706	0.373	0.362
232	24	36	4	36.6	9.35	6.51	28.37	32.5	36	6	5	9	11	3.31	4.23	12.74	11.49	23.42	1.11	1.3	0.96	1.09	0.61	0.74	0.44	0.49
233	42	26	6	26.9	6.25	4.53	23.08	24.74	26	3	3	7	7	2.71	3.41	11.58	9.2	19.29	0.77	1.08	0.79	0.95	0.47	0.58	0.33	0.33
234	36	27	2	27.1	6.65	4.73	21.49	25.31	26	4	3	6	7	2.74	3.74	11.14	8.66	18.82	0.81	1.17	0.88	0.99	0.43	0.56	0.26	0.29
235	29	30	2	30.1	7.27	5.33	23.28	26.91	30	4	3	7	8	3.117	3.911	11.947	10.29	20.095	1.061	1.065	0.992	1.006	0.581	0.684	0.347	0.345
236	40	15	6	15.9					16					1.015	1.334	4.437	1.35	8.438	0.35	0.37	0.309	0.345
237	31	29	0	29	7.32	5.39	22.78	26.21	28	4	3	6	8	2.672	3.605	11.658	9.59	19.921	0.962	0.964	0.933	0.935	0.6	0.607	0.304	0.322
238	26	36	1	36.1	9.89	6.87	32.61	33.9	36	6	5	11	11	3.825	5.251	15.919	17.02	27.365	1.407	1.425	1.375	1.409	0.709	0.833	0.347	0.363
239	29	14	3	14.4					14					1.092	1.47	4.577	1.43	8.017
240	45	29	5	29.7	7.63	5.72	24.48	26.85	30	5	4	7	8	3.214	3.688	12.655	10.97	22.917	1.009	1.302	0.99	1.033	0.588	0.698	0.376	0.376
241	33	20	1	20.1	4.62	3.11	13.99	17.26	20	2	1	2	3	1.611	2.238	6.608	2.84	12.316	0.527	0.681	0.465	0.502	0.334	0.389	0.2	0.237
242	37	31	6	31.9	7.78	5.86	28.34	28.26	32	5	4	9	9	3.691	4.244	13.936	13.47	23.505	1.519	1.569	1.166	1.2	0.536	0.614	0.332	0.342
243	30	20	3	20.4	4.81	3.22	14.32	17.7	20	2	1	2	3	1.66	2.12	6.51	3.02	12.85	0.58	0.58	0.49	0.53	0.35	0.45	0.17	0.19
244	26	25	0	25	6.06	4.48	19.7	23.6	24	3	2	5	6	2.706	3.086	9.97	6.89	18.026	0.807	1.02	0.722	0.858	0.478	0.552	0.297	0.301
245	33	38	2	38.3	9.35	7.29	33.41	32.58	38	6	5	12	11	3.58	5.521	16.513	17.41	28.011	1.44	1.526	1.23	1.445	0.803	0.908	0.477	0.463
246	24	38	2	38.3	8.7	6.74	33.28	32.8	38	6	5	12	11	4.14	4.795	15.462	15.74	26.725	1.522	1.678	1.389	1.501	0.771	0.848	0.389	0.384
247	24	32	0	32	8.03	5.77	27.08	28.68	32	5	4	9	9	3.033	4.013	12.017	10.96	21.643	1.066	1.212	1.007	1.105	0.583	0.723	0.369	0.356
248	24	25	1	25.1	6.71	4.54	22.33	24.27	24	4	3	6	7	2.381	3.124	10.399	7.44	18.304	0.896	0.917	0.9	0.935	0.498	0.582	0.277	0.297
249	34	29	6	29.9	7.68	5.31	24.63	28.4	30	5	3	7	9	3.01	4.06	10.57	12.33	21.19	0.86	1.16	0.89	1.08	0.53	0.68	0.38	0.39
250	41	29	5	29.7	7.93	5.35	25.4	27.5	30	5	3	8	8	3.208	4.015	12.66	11.09	21.674	1.08	1.367	1.004	1.15	0.544	0.631	0.347	0.354
251	28	37	0	37	9.09	6.7	30.59	33.21	36	6	5	10	11	3.386	4.519	14.117	13.9	25.335	1.156	1.335	1.104	1.283	0.733	0.801	0.386	0.383
252	30	30	4	30.6	7.42	5.6	24.82	27.89	30	4	4	7	8	2.894	3.514	11.646	9.4	22.031	0.981	1.089	0.849	1.028	0.487	0.664	0.379	0.38
253	28	29	5	29.7	7.42	5.56	23.06	27.18	30	4	4	7	8	2.673	3.792	11.981	9.83	20.837	1.108	0.837	0.935	0.841	0.557	0.628	0.336	0.349
254	32	29	5	29.7	7.47	5.44	24.62	27.54	30	4	3	7	8	3.408	4.163	11.66	12.956	21.425	0.97	1.383	0.893	1.089	0.665	0.757	0.359	0.352
255	29	30	6	30.9	8.03	6.1	26.5	28.38	30	5	4	8	9	3.387	4.055	13.004	11.59	21.852	1.194	1.432	1.03	1.077	0.634	0.785	0.361	0.351
256	29	30	4	30.6	7.7	5.69	26.95	29.25	30	5	4	8	9	2.867	4.345	13.294	11.52	23.769	0.928	1.414	0.94	0.845	0.523	0.697	0.396	0.382
257	29	29	4	29.6	7.54	5.36	25.72	27.88	30	5	3	8	8	3.39	4.21	11.82	12.86	22.84	0.94	1.16	1.02	1.17	0.52	0.65	0.41	0.4
258	30	30	3	30.4	7.69	5.83	24.98	28.86	30	5	4	7	9	3.102	4.017	12.897	11	22.629	0.957	1.326	0.789	1.111	0.512	0.631	0.362	0.372
259	29	38	1	38.1	8.96	6.93	30.98	32.07	38	6	5	10	11	4.105	4.965	14.482	14.4	24.801	1.459	1.501	1.331	1.381	0.722	0.796	0.405	0.416
260	34	30	6	30.9	7.39	6.15	24.52	28.57	30	4	4	7	9	2.881	3.777	12.093	9.88	21.711	0.817	1.297	0.641	1.125	0.557	0.678	0.338	0.34
261	33	36	3	36.4	9.34	7.1	32.4	33.55	36	6	5	11	11	3.678	4.596	13.241	12.41	24.889	1.273	1.324	1.347	1.433	0.753	0.806	0.422	0.431
262	28	36	6	36.9	9.44	7.11	32.43	32.47	36	6	5	11	11	4.085	5.21	16.152	17.67	27.737	1.347	1.656	1.386	1.444	0.792	0.852	0.438	0.435
263	30	30	5	30.7	7.96	5.6	25.11	28.92	30	5	4	8	9	2.937	4.178	13.489	11.41	22.287	0.861	1.082	0.911	1.059	0.571	0.718	0.348	0.351
264	42	30	5	30.7	7.89	5.8	26.25	29.48	30	5	4	8	9	3.23	3.81	12.46	11.56	22.04	1.02	1.2	1.15	1.2	0.53	0.63	0.33	0.35
265	27	30	5	30.7	7.23	5.68	26.71	28.44	30	4	4	8	9	3.37	4.04	12.51	11.57	20.69	1.27	1.32	0.99	1.04	0.53	0.6	0.36	0.35
266	32	30	1	30.1	7.93	5.31	23.88	27.98	30	5	3	7	8	2.717	3.395	10.82	8.24	20.63	0.787	0.999	0.683	0.952	0.5	0.691	0.281	0.347
267	34	30	2	30.1	7.77	5.56	24.61	28.54	30	5	4	7	9	2.907	3.832	12.126	9.82	21.949	0.835	1.326	0.862	1.049	0.505	0.655	0.342	0.384
268	36	17	4	17.6	3.91	2.36	12.65	14.1	18	1	1	1	2	1.379	1.876	5.971	2.31	10.743	0.441	0.462	0.381	0.438	0.256	0.29	0.139	0.144
269	31	29	5	29.7	7.56	5.36	25.01	27.28	30	5	3	8	8	2.571	3.197	11.484	8.86	19.431	0.884	1.036	0.821	0.931	0.509	0.604	0.355	0.355
270	29	18	4	18.6	3.97	2.83	13.54	15.3	18	1	1	2	2	1.488	1.97	6.563	2.81	11.373	0.475	0.634	0.406	0.576	0.27	0.309	0.204	0.203
271	32	34	0	34	8.23	6.49	28.3	29.85	34	5	4	9	9	3.659	4.474	15.445	16.63	25.162	1.289	1.38	1.163	1.168	0.58	0.638	0.348	0.361
272	28	35	3	35.4	8.42	6.63	31.73	32.03	36	5	5	11	11	3.72	5.38	15.9	17.71	25.41	1.06	1.59	1	1.21	0.69	0.74	0.48	0.47
273	34	34	4	34.6	9.21	6.41	30.64	31	34	6	4	10	10	3.49	4.4	14.038	13.57	26.027	1.157	1.464	0.881	1.197	0.594	0.641	0.346	0.34
274	29	31	0	31	8.18	5.76	27.31	28.61	30	5	4	9	9	3.487	4.09	13.642	13.12	23.386	1.153	1.415	1.109	1.276	0.652	0.732	0.408	0.41
275	35	34	2	34.1	8.57	6.27	29.69	31.8	34	6	4	10	10	3.72	4.805	14.758	15.17	24.152	1.104	1.554	0.994	1.16	0.695	0.758	0.323	0.33
276	34	34	1	34.1	9.34	6.46	28.65	31.75	34	6	4	9	10	2.878	4.582	14.698	14.94	27.1	1.213	1.556	1.078	1.413	0.651	0.689	0.404	0.405
277	30	34	3	34.4	7.94	6.48	28.51	29.93	34	5	4	9	9	3.891	4.507	15.461	16.34	27.423	1.16	1.574	1.079	1.386	0.622	0.749	0.297	0.312
278	31	34	3	34.4	8.5	6.56	29.02	31.48	34	6	5	10	10	4.14	4.988	15.621	17.9	25.897	1.226	1.407	1.185	1.447	0.641	0.891	0.388	0.41
279	34	34	2	34.1	9.06	6.38	29.4	32.22	34	6	4	10	11	3.877	4.803	15.379	16.18	26.172	1.387	1.604	1.102	1.309	0.644	0.714	0.385	0.34
280	38	18	0	18	4.13	2.43	13.24	14.71	18	1	1	2	2	1.43	1.891	5.838	2.24	10.643	0.381	0.51	0.329	0.413	0.237	0.284	0.174	0.181
281	35	34	5	34.7	8.36	6.33	30.39	31.09	34	5	4	10	10	3.73	4.67	14.49	14.71	25.05	1.19	1.4	1.15	1.25	0.9	1.02	0.42	0.44
282	30	33	5	33.7	8.17	5.84	27.24	30.71	34	5	4	9	10	3.218	4.487	13	13.867	23.162	1.163	1.347	1.184	1.203	0.594	0.661	0.307	0.322
283	30	34	2	34.1	8.93	6.87	27.72	31.25	34	6	5	9	10	3.382	4.934	14.522	13.43	25.055	1.259	1.317	1.242	1.307	0.814	0.858	0.354	0.328
284	39	34	4	34.6	9.1	6.18	30.46	31.14	34	6	4	10	10	3.367	3.891	13.615	13.39	24.861	1.362	1.42	1.081	1.13	0.667	0.758	0.304	0.312
285	32	17	4	17.6	3.91	2.47	13	14.24	16	1	1	2	2	1.578	1.91	6.042	2.46	10.008	0.534	0.478	0.462	0.469
286	29	33	4	33.6	8.31	6.46	29.1	30.6	34	5	4	10	10	3.638	4.427	14.239	14.1	24.156	1.327	1.289	1.235	1.279	0.603	0.666	0.364	0.369
287	38	35	4	35.6	9.04	6.29	29.04	31.93	36	6	4	10	10	3.018	4.483	13.382	12	23.936	1.036	1.079	0.949	1.036	0.75	0.837	0.396	0.382
288	30	33	6	33.9	8.02	6.02	28.27	29.59	34	5	4	9	9	3.177	4.327	13.163	12.06	22.47	1.04	1.387	0.926	1.126	0.589	0.681	0.312	0.319
289	33	34	1	34.1	8.37	6.4	28.85	30.05	34	5	4	9	10	3.589	4.686	14.004	13.64	25.045	1.171	1.37	1.01	1.131	0.683	0.847	0.442	0.441
290	28	33	4	33.6	8.03	6.22	29.96	29.71	34	5	4	10	9	3.305	4.41	14.17	13.72	24.13	1.178	1.167	1.115	1.122	0.636	0.702	0.402	0.351
291	29	18	2	18.1	3.88	2.53	12.15	14.5	18	1	1	1	2	1.467	2.252	6.278	2.57	10.966	0.449	0.524	0.465	0.534	0.229	0.247	0.176	0.181
292	38	19	4	19.6	4.57	3.06	13.66	16.06	20	2	1	2	3	1.751	2.533	7.118	3.33	13.262	0.487	0.567	0.488	0.49	0.314	0.362	0.198	0.204
293	29	17	4	17.6					18					1.484	1.974	6.528	2.72	11.5	0.421	0.552	0.476	0.513	0.247	0.288	0.173	0.172
294	40	36	1	36.1	8.85	6.53	30.01	32.25	36	6	5	10	11	3.715	4.705	14.478	14.78	25.728	1.315	1.499	1.22	1.259	0.818	0.863	0.423	0.422
295	30	20	6	20.9	4.84	3.16	15.9	17.2	20	2	1	3	3	1.67	2.45	7.37	3.55	13.46	0.55	0.65	0.54	0.59	0.33	0.34	0.19	0.21
296	41	18	5	18.7	3.82	2.77	12.62	15.12	18	1	1	1	2	1.631	2.333	6.981	3.2	12.323	0.603	0.603	0.566	0.568	0.261	0.339	0.165	0.204
297	33	37	1	37.1	8.93	6.84	32.08	31.82	36	6	5	11	10	4.17	4.98	15.04	16.11	25.42	1.38	1.47	1.38	1.39	0.68	0.79	0.38	0.39
298	30	34	2	34.3	8.4	6.2	27.58	30.38	34	5	4	9	10	3.11	3.86	11.74	9.73	21.75	1.33	1.56	1.25	1.27	0.7	0.8	0.34	0.36
299	35	33	6	33.9	8.43	6.09	26.74	30.26	34	5	4	8	10	3.49	4.14	13.33	12.23	22.9	1.4	1.4	1.16	1.19	0.55	0.6	0.31	0.31
300	32	19	6	19.9	4.77	3.17	15.21	17.02	20	2	1	3	3	1.854	2.207	7.309	3.76	13.069	0.577	0.685	0.566	0.585	0.309	0.349	0.189	0.196
301	31	34	0	34	8.74	6.4	28.35	32.21	34	6	4	9	11	3.38	4.39	12.97	11.65	24.31	1.15	1.34	1.19	1.21	0.63	0.66	0.36	0.36
302	31	25	1	25.1	6.35	4.47	20.56	22.51	24	3	2	5	6	2.905	3.237	10.973	8.49	18.327	0.945	0.994	0.763	0.872	0.449	0.51	0.289	0.311
303	30	18	4	18.6	3.38	2.24	11.18	13.17	18	1	1	1	1	1.445	1.752	5.851	2.34	10.335	0.531	0.583	0.39	0.457	0.256	0.295	0.194	0.194
304	24	28	3	28.4	7.27	4.92	24.29	26.07	28	4	3	7	8	3.135	3.809	11.702	9.69	19.533	1.046	1.192	0.888	0.979	0.634	0.654	0.328	0.337
305	37	33	1	33.1	8.65	5.77	29.06	30.05	32	6	4	10	10	2.78	3.85	11.72	9.42	21.71	0.93	1.02	0.92	0.96	0.6	0.73	0.37	0.39
306	29	32	2	32.1	7.2	5.78	25.21	28.73	32	4	4	8	9	3.107	3.822	12.166	10.13	22.219	1.104	1.293	0.94	1.055	0.586	0.683	0.297	0.316
307	34	30	3	30.4	7.23	5.68	24.52	28.14	30	4	4	7	9	2.939	3.754	12.002	10.01	21.921	0.979	1.185	0.848	0.895	0.486	0.551	0.334	0.352
308	28	28	2	28.1	7.57	5.59	25.49	26.85	28	5	4	8	8	3.298	3.677	12.203	10.18	20.144	1.013	1.192	1.016	1.168	0.629	0.721	0.277	0.288
309	34	32	1	32.1	8	5.95	27.63	28.38	32	5	4	9	9	3.29	3.91	11.74	9.47	21.89	1.16	1.23	0.94	1	0.52	0.6	0.32	0.32
310	32	28	0	28	6.94	4.74	23.65	25.24	28	4	3	7	7	2.905	3.662	11.53	9.05	19.121	1.133	1.179	0.935	0.947	0.538	0.614	0.294	0.296
311	32	25	0	25	6.53	4.51	19.71	22.93	24	4	3	5	6	2.6	3.07	9.14	5.9	16.95	0.85	0.91	0.74	0.78	0.46	0.56	0.26	0.27
312	40	36	4	36.6	9.03	6.27	29.44	31.71	36	6	4	10	10	3.88	4.79	14.74	15.53	29.24	1.37	1.52	1.33	1.46	0.75	0.8	0.44	0.49
313	27	28	4	28.6	7.16	5.08	23.08	25.7	28	4	3	7	7	2.78	3.216	11.017	8.66	18.979	1.027	1.089	0.967	0.975	0.515	0.569	0.294	0.307
314	36	28	2	28.1	7.04	4.97	24.1	25.8	28	4	3	7	7	2.755	3.393	11.022	8.47	20.425	0.827	1.191	0.843	1.01	0.537	0.667	0.308	0.327
315	27	33	4	33.6	8.06	6.46	27.54	30.41	34	5	4	9	10	3.63	4.86	14.12	13.7	24.15	1.14	1.61	1.11	1.37	0.59	0.67	0.38	0.36
316	35	32	4	32.6	8.55	6.24	29.05	30.43	32	6	4	10	10	3.531	3.939	13.644	13.08	23.493	1.27	1.527	1.044	1.246	0.557	0.597	0.347	0.362
317	32	27	4	27.6	6.85	5.39	22.39	25.53	28	4	3	6	7	2.544	3.445	10.414	7.46	19.123	0.749	1.014	0.761	0.864	0.531	0.623	0.338	0.344
318	33	32	3	32.4	8.91	5.91	27.89	30.92	32	6	4	9	10	3.34	4.6	13.53	12.23	23.54	1.24	1.63	0.93	1.04	0.67	0.84	0.35	0.39
319	37	27	1	27.1	6.38	5.01	22.57	25.21	26	3	3	6	7	2.61	3.821	12.102	9.22	19.981	0.978	1.006	0.823	0.847	0.556	0.6	0.289	0.292
320	35	28	1	28.1	6.46	5.14	22.52	25.58	28	3	3	6	7	2.63	3.626	11.155	8.48	18.63	0.72	0.984	0.936	0.949	0.619	0.735	0.316	0.318
321	30	28	0	28	7.07	4.89	22.59	26.05	28	4	3	6	8	2.352	2.742	10.671	7.43	18.372	0.671	0.858	0.674	0.704	0.567	0.644	0.292	0.337
322	38	27	5	27.7	7.33	4.93	22.48	26.22	28	4	3	6	8	2.83	3.62	11.02	8.46	18.79	0.97	1.08	0.89	1.04	0.57	0.62	0.3	0.32
323	29	18	4	18.6	3.75	2.51	12.09	14.6	18	1	1	1	2	1.638	1.867	6.114	2.66	10.665	0.534	0.646	0.484	0.55	0.343	0.379	0.175	0.176
324	32	27	2	27.1	6.68	4.94	21.9	24.98	26	4	3	6	7	2.333	3.511	10.742	7.72	18.697	0.645	0.839	0.626	0.731	0.495	0.598	0.283	0.31
325	30	28	3	28.4	6.91	4.79	23.05	25.53	28	4	3	7	7	2.981	3.891	11.455	8.99	19.417	0.947	1.114	0.949	1.018	0.618	0.659	0.304	0.311
326	29	28	1	28.1	7.97	5.31	25.09	28.18	28	5	3	8	9	2.147	3.755	12.01	9.9	22.774	1.01	1.162	0.764	0.812	0.543	0.597	0.341	0.345
327	32	32	6	32.9	8.37	5.72	26.09	29.86	32	5	4	8	9	3.32	4.56	13.6	12.63	22.44	1.04	1.46	0.95	1.18	0.64	0.74	0.38	0.39
328	34	28	4	28.6	7.17	5.44	24.82	26.28	28	4	3	7	8	3.142	4.047	13.229	12.18	22.449	1.126	1.291	1.078	1.099	0.586	0.665	0.247	0.249
329	34	30	1	30.1	6.89	5.97	25.9	27.41	30	4	4	8	8	2.847	3.879	11.506	9.01	20.924	0.961	1.065	0.94	1.023	0.501	0.556	0.322	0.328
330	26	27	5	27.7	7.4	5.25	22.87	25.72	28	4	3	6	7	2.747	3.576	12.073	9.88	19.811	0.877	1.267	0.858	1.071	0.555	0.607	0.28	0.298
331	33	27	3	27.4	6.92	4.98	22.55	25.48	26	4	3	6	7	2.762	3.566	11.292	8.55	19.847	0.844	1.194	0.737	0.812	0.587	0.674	0.312	0.301
332	36	28	3	28.4	6.3	5.08	20.69	24.57	28	3	3	5	7	2.723	3.078	11.004	8.3	18.981	0.926	0.985	0.866	0.896	0.542	0.582	0.314	0.306
333	36	28	3	28.4	7.41	5.42	23.86	26.24	28	4	3	7	8	3.011	3.871	12.233	10.46	20.262	1.07	1.105	1.004	1.121	0.586	0.663	0.24	0.256
334	30	32	0	32	8.08	6.02	27.31	29.09	32	5	4	9	9	3.3	4.01	12.56	11.06	21.5	1.28	1.46	1.15	1.35	0.63	0.75	0.38	0.38
335	35	27	5	27.7	6.92	5.16	23.89	26.16	28	4	3	7	8	2.372	3.159	10.846	7.92	20.232	0.796	0.999	0.685	0.782	0.519	0.596	0.305	0.316
336	28	29	5	29.7	7.53	5.43	25.04	27.72	30	5	3	8	8	3.445	4.323	12.82	11.23	22.071	1.062	1.413	1.045	1.248	0.606	0.658	0.262	0.26
337	37	27	5	27.7	7.22	4.87	23.13	26.24	28	4	3	7	8	2.974	3.499	11.749	9.35	19.911	1.005	1.382	0.842	0.951	0.496	0.556	0.282	0.288
338	28	27	4	27.6	7.16	5.19	22.91	25.28	28	4	3	6	7	2.89	3.671	11.912	9.51	21.191	0.888	1.162	0.761	0.949	0.48	0.546	0.312	0.318
339	26	27	6	27.9	7.35	4.99	22.92	26.72	28	4	3	6	8	2.855	3.402	11.574	9.37	20.235	0.965	1.086	0.957	1.023	0.542	0.639	0.336	0.339
340	39	32	2	32.3	8.26	6.05	28.64	30.38	32	5	4	9	10	3.57	5.04	14.05	13.44	23.44	1.32	1.52	1.09	1.27	0.69	0.72	0.4	0.4
341	30	18	4	18.6	3.78	2.63	12.83	14.92	18	1	1	1	2	1.359	1.617	5.714	2.21	10.905	0.57	0.58	0.52	0.549	0.307	0.33	0.16	0.169
342	29	28	0	28	6.73	4.89	22.05	25.01	28	4	3	6	7	2.686	3.356	11.432	9.19	19.677	1.006	1.074	0.746	0.888	0.577	0.6	0.268	0.273
343	23	17	6	17.9	4.08	2.48	13.32	15	18	1	1	2	2	1.328	1.665	5.58	2.13	11.084	0.411	0.461	0.332	0.388	0.265	0.3	0.163	0.161
344	31	27	5	27.7	7.07	4.97	24.41	26.79	28	4	3	7	8	2.718	3.627	11.86	9.35	20.797	0.918	0.983	0.791	0.815	0.585	0.614	0.307	0.307
345	28	18	5	18.7	4.23	2.6	12.44	15.55	18	1	1	1	2	1.232	1.768	5.511	2.04	11.114	0.411	0.504	0.378	0.472	0.266	0.301	0.206	0.21
346	35	31	5	31.7	7.78	5.85	26.25	28.63	32	5	4	8	9	2.931	4.06	12.519	10.68	21.619	1.17	1.205	0.986	1.056	0.614	0.664	0.339	0.341
347	42	27	6	27.9	6.76	5.51	22.48	25.75	28	4	4	6	7	2.666	3.087	10.815	8.33	19.772	0.842	0.981	0.842	0.897	0.581	0.612	0.328	0.328
348	37	32	2	32.3	8.35	6.04	27.35	29.9	32	5	4	9	9	3.1	4.03	12.25	10.61	23.07	1.22	1.26	1.18	1.2	0.63	0.71	0.34	0.37
349	35	34	1	34.1	8.9	6.21	27.5	30.73	34	6	4	9	10	3.63	4.24	13.15	12.26	22.51	1.11	1.12	1.01	1.03	0.64	0.72	0.34	0.35
350	33	31	5	31.7	7.9	5.67	27.95	28.67	32	5	4	9	9	3.63	4.31	13.79	13.61	23.22	1.2	1.54	1.15	1.29	0.58	0.67	0.37	0.37
351	30	32	2	32.3	8.63	6.17	27.66	30.59	32	6	4	9	10	3.5	4.59	13.54	12.94	23.15	1.34	1.41	1.21	1.3	0.68	0.76	0.39	0.35
352	36	31	4	31.6	7.78	5.51	25.81	28.38	32	5	4	8	9	3.569	4.162	12.34	13.292	23.282	1.38	1.427	1.149	1.226	0.534	0.614	0.317	0.337
353	33	15	1	15.1					14					1.193	1.58	4.92	1.41	9.046
354	33	32	3	32.4	8.67	6.01	29.4	31.02	32	6	4	10	10	3.64	4.71	13.35	12.14	24.06	1.26	1.51	1.19	1.38	0.66	0.71	0.32	0.33
355	34	31	5	31.7	7.56	5.9	27.38	29.25	32	5	4	9	9	3.316	4.676	13.678	12.83	23.737	1.066	1.277	1.048	1.069	0.644	0.724	0.337	0.349
356	29	31	6	31.9	8	5.79	25.25	28.62	32	5	4	8	9	3.528	4.153	13.257	12.44	21.951	1.086	1.396	1.087	1.227	0.567	0.629	0.329	0.332
357	35	32	0	32	8.61	6.01	25.69	29.67	32	6	4	8	9	3.5	4.58	13.13	11.59	22.52	0.99	1.49	0.93	1.12	0.64	0.72	0.38	0.37
358	33	30	5	30.7	7.56	5.28	25.29	27.77	30	5	3	8	8	2.667	3.866	12.216	10.16	20.695	1.079	1.197	0.836	1.012	0.558	0.625	0.307	0.303
359	41	32	0	32	8.07	5.88	27.24	28.72	32	5	4	9	9	3.26	4.39	13.34	12.64	23.14	1.22	1.39	1.08	1.24	0.64	0.79	0.44	0.43
360	34	26	5	26.7	6.92	5.07	21.69	25.4	26	4	3	6	7	1.979	3.336	10.379	7.12	18.087	0.631	0.935	0.715	0.833	0.521	0.551	0.296	0.301
361	36	31	4	31.6	8.33	6.04	27.62	29.68	32	5	4	9	9	3.31	3.98	12.4	11	22.45	1.25	1.28	1.08	1.11	0.62	0.66	0.34	0.32
362	34	28	0	28	7.11	5.2	22.7	25.62	28	4	3	6	7	2.014	3.671	11.237	8.63	19.145	0.839	0.999	0.702	0.906	0.51	0.545	0.279	0.271
363	32	31	4	31.6	7.95	5.79	25.95	28.64	32	5	4	8	9	3.03	3.87	11.92	9.89	21.51	1.03	1.22	0.94	1.05	0.52	0.65	0.36	0.36
364	38	33	1	33.1	8.64	6.18	26.12	29.98	32	6	4	8	9	3.37	4.46	13.71	13.49	22.84	1.13	1.28	1.04	1.12	0.61	0.73	0.38	0.37
365	38	30	5	30.7	8.22	5.58	27.14	29.71	30	5	4	9	9	3.847	4.202	13.936	13.38	22.923	1.287	1.543	1.124	1.271	0.589	0.682	0.332	0.37
366	28	25	0	25	6.24	4.31	19.98	22.75	24	3	2	5	6	2.397	3.348	10.426	7.61	18.338	0.633	0.876	0.637	0.76	0.448	0.507	0.298	0.297
367	29	24	0	24	5.61	4.05	18.17	21.87	24	3	2	4	5	2.078	2.909	9.226	5.65	15.729	0.723	0.791	0.681	0.712	0.513	0.605	0.298	0.299
368	34	30	4	30.6	7.99	5.91	25.76	29.84	30	5	4	8	9	3.501	4.001	12.803	11.29	21.885	1.124	1.375	1.059	1.292	0.607	0.746	0.328	0.352
369	19	25	2	25.1	6.06	4.61	19.63	22.92	24	3	3	5	6	2.48	3.115	10.225	6.99	17.351	0.754	0.995	0.735	0.83	0.478	0.63	0.262	0.279
370	34	36	1	36.1	9	6.65	31.27	32.81	36	6	5	11	11	3.633	4.948	14.504	14.21	24.729	1.169	1.259	1.104	1.205	0.736	0.75	0.466	0.466
371	33	34	6	34.9	8.88	6.41	29.43	32.25	34	6	4	10	11	4.048	5.334	15.971	17.32	26.348	1.487	1.718	1.132	1.376	0.722	0.745	0.446	0.46
372	31	32	3	32.4	8.81	6.18	28.6	31.12	32	6	4	9	10	3.52	4.44	13.4	12.44	24.24	1.28	1.31	1.11	1.23	0.61	0.72	0.34	0.32
373		15	5	15.7					16					1.023	1.36	3.586	0.88	7.52	0.352	0.359	0.349	0.366
374	29	18	0	18	4.01	2.44	11.99	14.25	18	1	1	1	2	1.42	1.85	5.59	2.07	10.39	0.52	0.58	0.45	0.47	0.26	0.3	0.14	0.13
375	36	34	6	34.9	8.8	6.58	29.45	31.28	34	6	5	10	10	3.525	4.414	13.798	13.14	23.963	1.266	1.431	1.269	1.327	0.785	0.831	0.351	0.351
376	38	29	5	29.7	7.26	5.45	24.65	27.37	30	4	3	7	8	3.135	3.822	12.444	10.59	20.87	1.092	1.208	1.1	1.118	0.59	0.614	0.339	0.343
377	28	32	3	32.4	8.89	6.23	26.67	30.42	32	6	4	8	10	3.26	4.41	13.33	12.14	23.34	1.13	1.37	1.04	1.27	0.61	0.69	0.36	0.35
378	28	36	0	36	9.03	6.62	29.79	32.5	36	6	5	10	11	3.163	4.594	12.663	11.17	24.793	1.259	1.418	1.057	1.114	0.84	0.94	0.425	0.421
379	35	36	4	36.6	8.78	6.36	29.4	31.29	36	6	4	10	10	4.08	4.79	14.87	15.92	25.09	1.44	1.53	1.4	1.5	0.67	0.78	0.42	0.4
380	29	16	3	16.4	3.37	2.02	10.67	12.96	16	1	1	1	1	1.16	1.419	4.387	1.31	9.319	0.329	0.356	0.316	0.371
381	33	18	5	18.7	4.2	2.72	13.54	15.92	18	1	1	2	2	1.413	1.843	5.572	2.09	12.05	0.486	0.488	0.471	0.483	0.276	0.301	0.19	0.198
382	40	36	1	36.1	8.83	6.75	31.05	31.43	36	6	5	11	10	3.627	4.96	14.806	14.67	24.508	1.333	1.603	1.025	1.169	0.675	0.732	0.433	0.429
383	33	36	2	36.3	8.52	6.59	32.71	30.76	36	6	5	11	10	3.72	5.23	14.43	14.57	25.78	1.36	1.42	1.09	1.14	0.62	0.76	0.36	0.37
384	30	24	1	24.1	6.18	4.25	20.69	22.71	24	3	2	5	6	2.508	3.036	9.956	6.63	17.368	0.869	0.891	0.853	0.887	0.518	0.576	0.29	0.31
385	33	20	2	20.3	5.37	3.35	15.63	18.5	20	2	1	3	4	1.908	1.936	6.973	3.4	13.09	0.719	0.754	0.638	0.647	0.34	0.357	0.2	0.214
386	26	36	0	36	9	6.26	31.63	31.69	36	6	4	11	10	3.83	4.53	14.937	15.84	24.969	1.458	1.514	1.385	1.432	0.815	0.832	0.371	0.38
387	30	34	3	34.4	8.94	6.36	28.47	31.51	34	6	4	9	10	3.96	4.98	15.11	16.34	25.74	1.16	1.45	1.36	1.43	0.69	0.73	0.43	0.45
388	39	33	0	33	8.16	6.13	28.26	29.99	32	5	4	9	9	2.996	4.283	14.237	13.31	25.651	0.988	1.223	0.997	1.141	0.703	0.715	0.437	0.436
389	31	33	3	33.4	8.64	5.9	26.69	30.66	32	6	4	8	10	3.3	4.31	12.82	11.47	23.96	0.98	1.56	0.9	1.25	0.61	0.74	0.33	0.33
390	37	31	3	31.4	8.1	5.61	26.73	27.95	30	5	4	8	8	3.21	4.37	13.11	11.89	22.56	1.22	1.24	0.97	0.99	0.61	0.7	0.38	0.39
391	33	34	1	34.1	8.81	6.42	28.02	30.44	34	6	4	9	10	3.173	3.964	12.404	10.79	25.869	0.985	1.061	0.942	1.077	0.708	0.742	0.294	0.286
392	36	16	3	16.4	3.38	2.02	10.82	12.59	16	1	1	1	1	1.121	1.67	4.988	1.67	9.546	0.372	0.427	0.41	0.424
393	28	38	4	38.6	9.59	7.19	34.76	32.47	38	6	5	12	11	4.354	5.187	16.179	18.85	28.343	1.387	1.784	1.37	1.626	0.803	0.914	0.473	0.462
394	32	35	5	35.7	8.59	6.64	28.13	30.22	36	6	5	9	10	3.26	4.31	13.36	12.59	23.11	1.18	1.23	1.15	1.21	0.85	0.94	0.39	0.4
395	30	36	3	36.4	8.57	6.63	29.43	32.34	36	6	5	10	11	4.168	5.178	15.688	17.3	25.841	1.739	1.746	1.609	1.654	0.65	0.758	0.34	0.361
396	29	36	4	36.6	9.34	7.11	29.65	32.43	36	6	5	10	11	3.685	4.734	14.168	13.66	24.227	1.544	1.656	1.358	1.494	0.707	0.82	0.414	0.431
397	37	26	6	26.9	7.18	4.61	22.12	25.38	26	4	3	6	7	2.715	3.712	11.283	8.89	19.309	1.075	1.201	0.882	0.91	0.537	0.542	0.277	0.28
398	30	20	3	20.4	4.87	3.07	15.56	17.61	20	2	1	3	3	1.624	2.452	6.61	2.92	12.929	0.59	0.602	0.549	0.555	0.312	0.344	0.179	0.175
399	30	20	4	20.6	4.59	3.48	15.11	17.17	20	2	1	3	3	2.126	2.227	7.205	3.54	13.06	0.616	0.698	0.612	0.676	0.334	0.379	0.174	0.192
400	32	24	4	24.6					24					2.37	3.15	9.45	6.1	17.02	0.89	0.97	0.74	0.85	0.45	0.49	0.24	0.24
401	23	19	4	19.6	4.7	3.41	15.62	17.39	20	2	1	3	3	1.528	2.27	6.767	2.91	12.641	0.504	0.585	0.496	0.533	0.319	0.37	0.178	0.22
402	28	18	2	18.3	4.23	2.6	13.68	15.2	18	1	1	2	2	1.657	2	6.059	2.56	11.857	0.525	0.65	0.49	0.567	0.258	0.299	0.223	0.223
403	36	36	1	36.1	9.3	6.52	28.25	32.25	36	6	5	9	11	3.851	4.527	13.988	13.85	23.855	1.438	1.467	1.292	1.315	0.701	0.845	0.446	0.45
404	30	14	6	14.9					14					1.053	1.201	4.099	1.17	7.744
405	36	36	6	36.9	9.54	6.74	30.79	32.45	36	6	5	10	11	3.675	4.889	15.254	15.61	25.186	1.393	1.444	1.292	1.308	0.769	0.831	0.452	0.469
406	33	36	0	36	9.03	6.39	31.37	32.09	36	6	4	11	11	3.725	4.799	15.209	15.85	25.646	1.392	1.493	1.38	1.413	0.703	0.824	0.483	0.488
407	33	36	1	36.1	8.95	6.88	29.73	32.17	36	6	5	10	11	3.13	4.61	14.13	14.37	24.68	1.1	1.27	0.91	1.14	0.79	0.85	0.44	0.45
408	30	18	2	18.3	4.3	2.82	13.33	16.04	18	1	1	2	3	1.73	1.99	6.22	2.73	11.91	0.59	0.62	0.59	0.62	0.31	0.35	0.16	0.17
409	42	16	2	16.1	3.48	2	10.13	12.56	16	1	1	1	1	1.21	1.5	4.41	1.34	9.39	0.5	0.52	0.44	0.49
410	35	26	4	26.6	6.77	4.57	22.04	24.67	26	4	3	6	7	2.623	2.87	10.425	7.44	18.32	1.02	1.15	0.883	0.973	0.48	0.54	0.242	0.247
411	37	35	6	35.9	8.79	6.8	32.93	31.9	36	6	5	11	10	4.262	5.155	15.882	17.73	28.509	1.637	1.757	1.492	1.526	0.819	0.878	0.405	0.411
412	28	18	0	18	4.02	2.68	12.29	14.74	18	1	1	1	2	1.555	1.1882	6.23	2.5	11.741	0.455	0.51	0.45	0.517	0.262	0.276	0.161	0.163
413	33	30	4	30.6	8.52	5.61	25.87	29.8	30	6	4	8	9	2.769	3.709	12.085	9.71	23.669	0.846	1.144	0.846	0.997	0.609	0.661	0.413	0.419
414	34	32	3	32.4	7.93	5.81	26.71	29.26	32	5	4	8	9	3.411	3.987	13.102	12.36	23.155	1.173	1.489	1.08	1.25	0.721	0.752	0.268	0.268
415	27	24	3	24.4	6.29	4.25	20.53	22.99	24	3	2	5	6	2.251	2.786	9.276	5.7	17.312	0.689	0.69	0.628	0.768	0.424	0.493	0.289	0.277
416	27	17	5	17.7	3.93	2.52	12.28	14.04	18	1	1	1	2	1.49	1.84	5.52	2.14	11.14	0.46	0.53	0.49	0.53	0.22	0.24	0.14	0.15
417	35	33	6	33.9	8.48	6.4	27.67	30.47	34	5	4	9	10	3.815	4.525	14.014	13.8	24.262	1.54	1.578	1.448	1.492	0.738	0.847	0.44	0.423
418	27	25	1	25.1	6.71	4.74	20.17	24	24	4	3	5	7	2.462	3.387	10.425	7.4	19.859	0.882	1.011	0.847	0.937	0.524	0.588	0.316	0.31
419	32	35	5	35.7	8.99	6.57	29.41	31.67	36	6	5	10	10	3.536	4.647	13.906	13.78	24.054	1.426	1.482	1.327	1.38	0.747	0.809	0.368	0.363
420	37	35	5	35.7	9.09	6.83	31.1	33.15	36	6	5	11	11	3.713	4.525	13.999	13.94	23.968	1.652	1.659	1.511	1.531	0.644	0.768	0.429	0.43
421	40	36	6	36.9	9.03	6.67	30.69	30.73	36	6	5	10	10	4.21	5.18	16.15	17.53	26.79	1.31	1.54	1.37	1.51	0.75	0.8	0.38	0.37
422	41	37	0	37	8.5	6.68	29.16	30.84	36	6	5	10	10	3.505	4.991	14.585	14.15	25.924	1.092	1.539	1.08	1.187	0.774	0.812	0.387	0.39
423	27	35	5	35.7	8.94	6.4	30.03	30.72	36	6	4	10	10	3.537	4.873	14.657	14.83	25.929	1.356	1.387	1.24	1.358	0.718	0.763	0.414	0.411
424	24	35	4	35.6	8.41	6.47	29.58	30.83	36	5	4	10	10	3.364	4.337	13.657	12.73	24.633	1.378	1.401	1.227	1.303	0.799	0.845	0.415	0.418
425	39	36	2	36.3	8.82	6.8	31.78	34.48	36	6	5	11	11	4.197	4.606	15.528	17.04	26.493	1.453	1.665	1.355	1.416	0.807	0.914	0.437	0.439
426	28	35	4	35.6	8.68	6.48	30.78	30.81	36	6	4	10	10	3.699	4.324	14.185	13.51	25.321	1.376	1.426	1.344	1.364	0.884	0.93	0.378	0.43
427	34	36	0	36	8.34	6.51	29.96	31.42	36	5	5	10	10	3.392	4.744	14.436	13.98	24.454	1.349	1.412	1.267	1.283	0.7	0.744	0.425	0.433
428	36	38	0	38	8.73	7.1	31.75	31.33	38	6	5	11	10	3.63	5.173	15.196	15.49	27.716	1.215	1.304	1.164	1.244	0.847	0.897	0.482	0.483
429	36	38	1	38.1	9.25	6.59	33.29	31.73	38	6	5	12	10	3.63	4.549	13.564	12.92	27.332	1.335	1.475	1.127	1.287	0.804	0.842	0.433	0.431
430	31	21	3	21.4	4.7	3.5	16.79	18.65	20	2	2	3	4	2.131	2.461	7.787	4.19	14.212	0.665	0.766	0.614	0.666	0.407	0.44	0.193	0.194
431	27	37	2	37.3	8.98	6.91	31.67	31.71	36	6	5	11	10	3.608	4.962	14.944	15.28	26	1.388	1.408	1.281	1.327	0.93	0.938	0.427	0.433
432	25	18	3	18.4	3.9	2.74	14.12	15.44	18	1	1	2	2	1.53	2.12	6.42	2.74	11.42	0.42	0.49	0.43	0.47	0.31	0.35	0.21	0.21
433	36	37	5	37.7	8.5	6.71	29.95	31.15	38	6	5	10	10	4.056	4.927	14.867	15.36	26.231	1.444	1.458	1.367	1.381	0.771	0.902	0.392	0.392
434	33	37	6	37.9	9.4	7.02	34.52	33.68	38	6	5	12	11	3.721	5.305	15.952	17.57	26.51	1.333	1.45	1.286	1.387	0.833	0.858	0.465	0.478
435	33	36	3	36.4	9.26	6.36	31.56	32.41	36	6	4	11	11	3.491	4.661	14.128	13.45	24.765	1.236	1.529	1.232	1.307	0.691	0.753	0.359	0.341
436	32	36	1	36.1	9.53	6.6	31.7	32.13	36	6	5	11	11	4.037	4.738	14.818	13.57	25.62	1.364	1.517	1.284	1.367	0.67	0.766	0.422	0.436
437	33	24	3	24.4	6.2	4.32	19.66	23.2	24	3	2	5	6	2.778	3.464	10.658	8	17.575	0.932	1.042	0.955	0.969	0.502	0.549	0.301	0.304
438	33	39	0	39	9.1	7.15	30.32	31.76	38	6	5	10	10	3.71	5.81	14.95	15.4	26.19	1.37	1.48	1.15	1.27	0.85	0.9	0.45	0.5
439	33	23	4	23.6	5.72	4.16	19.22	21.33	24	3	2	5	5	2.135	3.431	9.321	5.88	16.422	0.746	0.776	0.625	0.685	0.447	0.535	0.327	0.337
440	41	17	5	17.7	4.07	2.5	12.2	14.03	18	1	1	1	2	1.388	1.894	5.243	1.8	11.042	0.397	0.425	0.37	0.406	0.228	0.252	0.172	0.174
441	28	15	4	15.6					16					1.01	1.288	3.882	1.05	8.289	0.323	0.336	0.292	0.306
442	32	39	0	39	8.41	6.36	31.18	31.04	38	5	4	11	10	3.98	5.62	15.99	17.48	25.34	1.41	1.48	1.31	1.36	0.73	0.8	0.39	0.31
443	29	33	1	33.1	7.86	6.03	26.83	29.18	32	5	4	8	9	2.983	4.133	12.196	9.89	22.268	1.086	1.221	1.004	1.095	0.696	0.776	0.368	0.375
444	30	30	5	30.7	7.69	5.6	24.93	28.05	30	5	4	7	9	3.06	3.95	12.6	11.32	22.97	1.11	1.31	1.04	1.14	0.65	0.7	0.31	0.32
445	29	17	3	17.4	3.91	2.31	12.35	14.03	16	1	1	1	2	1.466	1.596	4.997	1.67	10.137	0.486	0.489	0.425	0.448
446	31	16	5	16.7	3.57	2.19	10.68	13.52	16	1	1	1	1	1.38	1.672	5.389	1.97	10.956	0.395	0.422	0.421	0.439
447	28	18	5	18.7					18					1.413	2.197	6.171	2.58	12.81	0.536	0.54	0.465	0.467	0.297	0.32	0.156	0.16
448	39	28	0	28	7.25	5.19	24.46	25.06	28	4	3	7	7	3.07	4.07	11.99	9.98	21.46	1.1	1.26	0.98	1.18	0.66	0.69	0.35	0.35
449	29	30	2	30.3	8.06	5.56	25.8	29.12	30	5	4	8	9	3.4	4.74	14.34	14.27	25.23	1.24	1.34	1.05	1.24	0.68	0.72	0.29	0.31
450	32	28	2	28.3	7.05	5.42	23.72	26.51	28	4	3	7	8	2.905	3.608	11.456	9.17	20.804	1.016	1.217	1.048	1.061	0.52	0.582	0.265	0.288
451	36	27	5	27.7	7.26	5.39	23.19	26.49	28	4	3	7	8	2.868	3.672	10.818	8	22.28	0.932	1.023	0.851	0.877	0.504	0.58	0.312	0.319
452	35	29	4	29.6	7.61	5.44	23.36	27.13	30	5	3	7	8	2.655	3.917	10.286	6.89	21.515	0.893	1.1	0.854	0.895	0.528	0.664	0.322	0.339
453	31	30	4	30.6	7.83	5.7	26.2	29.12	30	5	4	8	9	3.241	3.875	11.928	9.8	22.687	1.007	1.205	0.892	0.988	0.583	0.608	0.339	0.334
454	37	24	2	24.1	6.08	4.09	19.05	21.3	24	3	2	5	5	2.623	2.633	9.737	6.59	17.588	1.014	0.955	0.959	0.964	0.488	0.529	0.263	0.267
455	32	29	4	29.6	7.52	5.45	23.45	26.45	30	5	3	7	8	3.025	4.405	12.273	10.13	20.915	0.9	1.197	0.906	0.925	0.661	0.722	0.323	0.352
456	24	16	0	16	3.29	1.97	10.16	12.18	16	1	1	1	1	1.223	1.696	5.183	1.66	9.167	0.391	0.415	0.379	0.38
457	31	29	4	29.6	7.49	5.29	23.78	27.76	30	4	3	7	8	2.85	3.89	12.29	10.13	22.23	1.03	1.08	0.97	1.06	0.64	0.69	0.36	0.35
458	30	30	0	30	7.2	5.21	23.14	27.04	30	4	3	7	8	2.664	4.073	11.513	8.99	19.909	0.857	1.192	0.849	0.894	0.695	0.717	0.339	0.328
459	30	37	2	37.3	8.58	6.9	29.19	31.25	36	6	5	10	10	3.5	4.57	13.13	12.08	24.88	1.25	1.31	1.11	1.16	0.67	0.7	0.38	0.37
460	26	35	1	35.1	9.22	6.53	29.3	31.65	34	6	5	10	10	3.125	4.176	12.806	11.32	24.776	1.008	1.163	0.906	0.968	0.645	0.659	0.368	0.363
461	30	26	2	26.3	6.36	4.6	20.79	23.61	26	3	3	5	6	2.65	3.48	9.91	6.52	17.52	0.88	1.09	0.86	1.01	0.44	0.47	0.26	0.28
462	30	28	0	28	6.74	4.74	22.06	25.26	28	4	3	6	7	2.82	3.56	11.08	8.31	19.17	0.96	1.15	0.97	1	0.5	0.53	0.31	0.28
463	31	23	5	23.7	6.13	4.33	20.41	22.04	24	3	2	5	6	2.45	3.01	9.28	6.78	17.07	0.94	0.96	0.82	0.83	0.41	0.43	0.29	0.29
464	33	21	1	21.1	4.57	3.55	16.95	18.48	20	2	2	3	4	2.02	2.84	7.97	4.53	14.71	0.72	0.74	0.65	0.66	0.33	0.38	0.19	0.21
465	33	19	1	19.1	4.61	3.31	15.44	16.79	20	2	1	3	3	1.714	2.579	7.185	3.68	13.331	0.541	0.655	0.523	0.595	0.36	0.385	0.262	0.258
466	27	16	4	16.6	3.41	2.09	11.58	13.11	16	1	1	1	1	1.146	1.81	4.954	1.57	9.566	0.329	0.347	0.324	0.338
467	21	16	1	16.1	3.53	2.23	11.09	13.03	16	1	1	1	1	1.133	1.551	4.694	1.44	9.74	0.394	0.398	0.262	0.298
468	26	15	5	15.7					16					1.33	1.579	4.899	1.5	8.293	0.426	0.456	0.369	0.426
469	21	21	3	21.4	5.14	3.93	16.1	19.32	20	2	2	3	4	2.059	2.638	7.909	4.15	13.294	0.637	0.739	0.634	0.735	0.33	0.357	0.242	0.242
470	26	16	1	16.1	3.61	1.99	10.79	12.33	16	1	1	1	1	1.092	1.459	4.324	1.2	9.013	0.337	0.358	0.3	0.319
471	27	16	6	16.9	3.89	2.33	11.42	13.08	16	1	1	1	1	1.398	1.74	5.665	2.11	10.643	0.569	0.578	0.371	0.405
472	25	21	3	21.4	5.1	3.36	15.77	19.08	20	2	1	3	4	1.925	2.395	7.416	3.8	13.024	0.61	0.658	0.591	0.639	0.32	0.333	0.181	0.188
473	24	15	4	15.6					16					1.326	1.428	4.546	1.38	9.117	0.36	0.375	0.354	0.36
474	30	15	6	15.9	3.31	2.09	10.73	12.78	16	1	1	1	1	1.143	1.501	4.755	1.51	9.141	0.358	0.388	0.337	0.378
475	33	31	1	31.1	8.21	5.51	26.1	29.35	30	5	4	8	9	3.271	4.445	13	11.59	21.49	1.191	1.273	1.075	1.14	0.585	0.627	0.345	0.356
476	33	29	0	29	7.62	5.23	25.41	27.8	30	5	3	8	8	2.79	3.92	11.77	9.45	21.83	1.08	1.1	1.02	1.06	0.53	0.58	0.31	0.3
477	36	37	1	37.1	8.64	6.35	31.78	30.9	36	6	4	11	10	3.24	4.23	12.31	10.64	25.42	1.27	1.3	0.94	1.08	0.71	0.74	0.36	0.37
478	34	32	0	32	8.53	5.79	25.99	29.07	32	6	4	8	9	3.136	3.985	12.426	10.72	23.477	1.16	1.433	1.023	1.131	0.594	0.672	0.359	0.351
479	30	32	4	32.6	8.19	6.02	26.53	29.56	32	5	4	8	9	3.003	4.272	12.362	10.36	22.091	1.071	1.232	0.976	1.025	0.568	0.639	0.33	0.336
480	34	35	3	35.4	9.31	6.45	29.63	32.89	34	6	4	10	11	3.236	4.436	12.853	11.03	24.165	1.068	1.233	0.938	1.132	0.707	0.719	0.392	0.392
481	35	32	4	32.6	8.67	6.06	27.04	29.67	32	6	4	9	9	3.485	4.501	13.706	12.8	25.139	1.227	1.381	1.184	1.246	0.747	0.793	0.312	0.328
482	33	30	3	30.4	7.5	5.37	25.96	27.44	30	5	3	8	8	2.95	4.402	13.035	11.31	21.562	1.08	1.205	0.975	1.02	0.621	0.665	0.332	0.34
483	21	32	5	32.7	8.4	5.75	26.58	29.57	32	5	4	8	9	3.007	4.43	11.867	9.14	22.698	0.992	1.234	0.941	1.047	0.714	0.777	0.352	0.354
484	35	34	0	34	8.8	6.37	28.22	31.73	34	6	4	9	10	3.427	4.51	13.311	12.49	23.666	1.065	1.186	1.061	1.125	0.634	0.687	0.329	0.322
485	32	33	5	33.7	8.45	6.06	29.22	29.65	34	5	4	10	9	3.353	4.132	13.254	12.29	22.083	0.917	1.125	0.947	1.045	0.779	0.817	0.312	0.29
486	31	23	5	23.7	5.92	4.13	17.84	20.81	24	3	2	4	5	2.254	2.436	8.403	4.74	15.349	0.79	0.858	0.705	0.766	0.443	0.519	0.255	0.254
487	36	16	3	16.4	3.39	2.37	10.74	12.59	16	1	1	1	1	1.213	1.439	4.393	1.25	9.159	0.411	0.426	0.334	0.359
488	35	30	1	30.1	8.34	5.79	25.45	29.06	30	5	4	8	9	3.123	4.106	12.48	10.83	23.016	1.19	1.357	0.98	1.085	0.621	0.651	0.375	0.393
489	33	30	0	30	8.21	5.65	24.94	28.83	30	5	4	7	9	3.425	4.379	12.941	11.34	21.456	1.231	1.49	1.103	1.233	0.62	0.7	0.347	0.322
490	27		0	30	7.57	5.66	24.68	27.48	30	5	4	7	8	2.946	3.697	12.017	10.12	20.35	0.962	1.126	0.904	1.091	0.568	0.649	0.271	0.292
491	33	36	0	36	8.9	6.37	28.84	31.65	36	6	4	9	10	4.1	5.38	15.4	16.37	27	1.32	1.57	1.17	1.27	0.72	0.78	0.35	0.38
492	33	31	5	31.7	8.23	5.79	27.73	29.4	32	5	4	9	9	3.048	3.764	11.79	9.02	22.702	1.144	1.205	1.025	1.091	0.614	0.645	0.306	0.306
493	42	32	3	32.4	8	5.78	27.04	30.48	32	5	4	9	10	3.368	4.531	13.886	13.17	23.738	1.276	1.357	1.184	1.258	0.591	0.689	0.332	0.329
494	33	25	0	25	6.3	4.42	21.32	23.45	24	3	2	6	6	2.31	3.21	9.73	6.29	17.31	0.8	0.88	0.76	0.85	0.42	0.5	0.27	0.26
495	32	21	3	21.4	5.28	3.64	16.67	19.13	20	2	2	3	4	2.124	2.902	8.745	4.96	14.763	0.823	0.806	0.734	0.753	0.387	0.433	0.217	0.228
496	32	23	6	23.9	6.02	4.13	19.76	21.71	24	3	2	5	5	2.079	2.897	9.086	5.68	16.4	0.751	0.784	0.733	0.796	0.412	0.487	0.241	0.244
497	36	23	6	23.9	5.96	4.15	18.04	21.62	24	3	2	4	5	2.08	2.88	8.3	4.83	15.98	0.654	0.91	0.64	0.73	0.43	0.47	0.25	0.25
498	28	32	6	32.9	8.06	5.76	25.62	29.36	32	5	4	8	9	2.9	3.842	11.407	9.03	22.283	0.998	1.169	0.902	1.083	0.686	0.73	0.352	0.368
499	37	23	5	23.7	5.89	4.1	19.01	21.37	24	3	2	5	5	2.281	2.885	9.193	5.65	16.924	0.862	0.883	0.789	0.823	0.467	0.543	0.276	0.276
500	29	33	1	33.1	8.96	6.1	30.34	31.17	32	6	4	10	10	3.816	4.407	14.351	14.11	25.844	1.423	1.571	1.041	1.487	0.683	0.828	0.374	0.377
501	29	25	5	25.7	6.35	4.51	19.69	22.76	26	3	3	5	6	2.634	3.067	9.962	6.94	17.043	1.039	1.095	0.91	0.984	0.481	0.515	0.255	0.267
502	38	25	3	25.4	6.23	4.58	20.63	23.44	24	3	3	5	6	2.5	3.19	10.29	7.25	17.83	0.96	1.08	0.89	0.91	0.51	0.56	0.29	0.28
503	29	18	3	18.4	4.39	2.76	13.8	16.49	18	1	1	2	3	1.545	2.029	6.05	2.45	11.877	0.51	0.514	0.51	0.514	0.245	0.289	0.23	0.245
504	31	16	2	16.3	3.36	2.14	11.37	13.07	16	1	1	1	1	1.186	1.618	4.843	1.54	9.844	0.385	0.411	0.327	0.345
505	25	16	1	16.1	3.74	2.13	10.85	12.24	16	1	1	1	1	1.379	1.666	5.062	1.79	10.084	0.502	0.51	0.478	0.491
506	29	17	5	17.5	4.14	2.74	12.94	15.29	18	1	1	1	2	1.518	2.005	6.002	2.47	10.997	0.571	0.573	0.559	0.566	0.258	0.271	0.194	0.19
507	28	18	5	18.7	4.04	2.8	13.25	16.38	18	1	1	2	3	1.812	2.096	6.455	2.79	11.955	0.663	0.646	0.583	0.604	0.296	0.32	0.204	0.215
508	28	18	0	18	4.41	2.71	13.09	15.22	18	1	1	2	2	1.518	2.004	6.319	2.77	11.512	0.568	0.578	0.535	0.546	0.269	0.284	0.192	0.2
509	31	17	0	17	3.88	2.51	11.81	13.72	16	1	1	1	1	1.515	1.798	5.282	1.89	10.022	0.511	0.545	0.419	0.442
510	31	16	5	16.7	3.35	2.2	11	12.85	16	1	1	1	1	1.202	1.623	5.132	1.7	9.738	0.375	0.432	0.366	0.379
511	28	19	0	19.9	4.58	2.9	14.38	16.74	18	2	1	2	3	1.465	2	5.566	2.08	11.736	0.621	0.624	0.513	0.516	0.266	0.292	0.167	0.161
512	26	31	6	31.9	7.84	5.7	25.51	28.98	32	5	4	8	9	3.245	4.204	13.05	11.04	21.86	1.019	1.333	1.013	1.186	0.581	0.625	0.264	0.264
513	32	23	6	23.9	5.69	4.06	19.45	22.03	24	3	2	5	6	2.163	2.748	8.724	5.15	17.006	0.817	0.898	0.746	0.775	0.498	0.536	0.249	0.24
514	29	18	2	18.3	4.34	2.75	14.16	15.73	18	1	1	2	2	1.847	2.237	7.073	3.41	12.783	0.585	0.654	0.529	0.576	0.268	0.283	0.164	0.176
515	31	19	5	19.7	4.44	3.05	15.82	16.93	20	1	1	3	3	1.414	2.358	6.808	2.87	13.512	0.509	0.516	0.45	0.479	0.323	0.366	0.191	0.195
516	35	19	1	19.1	4.6	3.22	13.94	17.35	18	2	1	2	3	1.566	2.22	6.532	2.88	11.984	0.544	0.608	0.536	0.578	0.391	0.407	0.227	0.23
517	34	20	1	20.1	4.63	2.97	15.27	17.32	20	2	1	3	3	1.609	2.166	6.62	2.88	12.655	0.51	0.564	0.442	0.482	0.308	0.348	0.217	0.218
518	28	18	1	18.1	3.99	2.47	13.21	14.88	18	1	1	2	2	1.374	1.849	5.46	1.96	10.767	0.486	0.517	0.424	0.445	0.242	0.281	0.173	0.178
519	18	16	1	16.1					16					1.292	1.56	4.556	1.41	9.441	0.427	0.438	0.396	0.406
520	27	17	3	17.4	3.84	2.38	10.96	13.61	16	1	1	1	1	1.497	1.728	5.579	2.18	10.324	0.459	0.47	0.398	0.408
521	28	15	5	15.7					16					1.292	1.534	4.719	1.47	8.649	0.455	0.473	0.37	0.399
522	26	15	3	15.4					14					1.213	1.602	4.79	1.41	9.681
523	25	15	6	15.9					16					1.33	1.465	4.668	1.55	9.414	0.469	0.477	0.418	0.43
524	29	19	2	19.3	4.35	2.85	14.54	15.9	18	1	1	2	2	1.587	1.951	5.983	2.49	11.936	0.516	0.585	0.498	0.53	0.32	0.336	0.192	0.196
525	30	21	0	21	5.41	3.8	16.43	18.99	20	2	2	3	4	1.99	2.6	7.75	4.28	13.92	0.65	0.7	0.64	0.66	0.46	0.48	0.22	0.23
526	28	15	5	15.7					16					1.24	1.561	4.657	1.48	9.313	0.449	0.452	0.408	0.413
527	22	16	5	16.7	3.83	2.37	12.15	13.62	16	1	1	1	1	1.311	1.778	5.207	1.73	10.39	0.515	0.542	0.456	0.473
528	29	17	3	17.4	3.72	2.39	12.36	14.15	16	1	1	1	2	1.412	1.852	5.578	2.09	10.527	0.527	0.535	0.501	0.528
529	34	19	2	19.3	4.49	3.1	14.15	17.1	18	1	1	2	3	1.72	2.12	6.47	2.79	12.79	0.67	0.69	0.54	0.6	0.32	0.34	0.19	0.19
530	40	19	3	19.4	4.54	3.08	14.64	16.46	20	2	1	2	3	1.656	2.005	6.041	2.43	11.627	0.56	0.573	0.513	0.552	0.297	0.322	0.178	0.178
531	27	17	4	17.6	3.76	2.48	11.86	14.06	18	1	1	1	2	1.213	1.934	5.468	1.93	11.015	0.551	0.553	0.51	0.515	0.275	0.3	0.176	0.182
532	24	14	5	14.7					14					0.957	1.423	4.059	1.09	8.099
533	33	14	4	14.6					14					1.09	1.453	4.158	1.17	7.762
534	25	15	6	15.9					16					1.248	1.581	4.681	1.35	9.987	0.497	0.503	0.407	0.421
535	27	16	0	16	3.47	2.01	11.29	12.53	16	1	1	1	1	1.313	1.499	4.792	1.56	9.293	0.381	0.411	0.394	0.401
536	34	15	2	15.3					14					1.085	1.446	4.621	1.43	8.58
537	32	14	5	14.7					14					1	1.335	3.897	0.98	7.518
538	33	15	3	15.4					14					1.143	1.467	4.59	1.39	9.735
539	30	15	3	15.4					14					0.968	1.315	3.846	0.97	7.844
540	23	14	6	14.9					14					1.057	1.389	4.177	1.2	8.159
541	31	13	5	13.7					14					0.958	1.235	3.673	0.88	7.36
542	36	17	6	17.9	4.07	2.48	13.36	14.74	18	1	1	2	2	1.5	1.93	2.16	5.63	11.33	0.5	0.52	0.49	0.51	0.32	0.35	0.18	0.17
543	35	21	3	21.4	4.79	3.77	17.39	19.58	20	2	2	4	4	2.121	2.658	8.215	4.58	15.647	0.714	0.87	0.653	0.744	0.383	0.402	0.226	0.226
544	27	21	3	21.4	5.06	3.61	15.85	18.64	20	2	2	3	4	1.82	2.54	7.05	3.48	13.8	0.63	0.65	0.52	0.57	0.3	0.35	0.21	0.21
545	25	18	2	18.3	3.78	2.79	13.33	14.85	18	1	1	2	2	1.55	1.981	5.839	2.26	11.482	0.582	0.61	0.52	0.531	0.293	0.318	0.182	0.185
546	37	21	3	21.4	4.77	3.33	15.32	18.81	20	2	1	3	4	1.95	2.8	7.59	4.03	13.38	0.69	0.7	0.64	0.65	0.35	0.39	0.19	0.2
547	34	20	4	20.7					20					1.587	2.327	6.871	3	13.85	0.514	0.573	0.511	0.533	0.275	0.291	0.2	0.217
548	35	15	3	15.4					14					0.901	1.403	4.041	1.03	8.162
549	38	19	6	19.9	4.75	3.47	15.55	17.74	20	2	1	3	3	1.901	2.502	7.7	3.98	13.564	0.715	0.815	0.669	0.682	0.338	0.357	0.22	0.228
550	38	20	6	20.9	4.88	3.59	16.16	18.45	20	2	2	3	4	2.02	2.354	7.792	3.96	13.965	0.803	0.822	0.63	0.657	0.304	0.353	0.234	0.234
551	31	14	1	14.1					14					0.987	1.182	3.809	0.95	7.209
552	27	15	0	15					14					1.292	1.651	5.07	1.69	9.206
553	21	15	0	15					14					1.099	1.383	3.997	1.06	8.368
554	30	14	5	14.7					14					1.081	1.609	4.828	1.51	8.996
555	28	14	1	14.1					14					0.961	1.41	4.079	1.09	7.743
556	31	20	4	20.6	4.52	3.18	14.63	17.45	20	2	1	2	3	1.646	2.244	7.077	3.44	12.592	0.568	0.613	0.545	0.585	0.273	0.294	0.184	0.203
557	34	21	0	21	4.63	3.15	16.17	17.5	20	2	1	3	3	1.882	2.472	7.145	3.33	13.92	0.677	0.693	0.679	0.688	0.3	0.329	0.214	0.244
558	32	17	1	17.1	3.78	2.43	12.19	13.7	16	1	1	1	1	1.336	1.821	5.275	1.85	10.802	0.416	0.473	0.406	0.454
559	34	20	4	20.6	5.14	3.28	16.35	18.23	20	2	1	3	4	1.684	2.043	6.37	2.72	13.555	0.603	0.73	0.565	0.614	0.296	0.319	0.23	0.226
560	38	19	3	19.4	4.38	2.89	13.57	15.6	18	1	1	2	2	1.557	1.846	6.016	2.53	11.893	0.508	0.546	0.462	0.496	0.278	0.301	0.188	0.195
561	30	19	4	19.6	4.4	2.92	14.28	16.54	20	1	1	2	3	1.76	2.47	7.08	3.43	12.23	0.64	0.66	0.64	0.66	0.29	0.34	0.2	0.19
562	39	18	3	18.4	4.27	2.68	14.04	15.98	18	1	1	2	2	1.36	1.94	5.68	2.18	11.58	0.48	0.53	0.46	0.5	0.3	0.34	0.18	0.18
563	37	27	3	27.4	6.61	4.87	22.12	24.46	26	4	3	6	7	2.34	2.89	9.09	6.25	17.53	0.93	0.89	0.84	0.98	0.48	0.61	0.34	0.35
564	38	15	0	15					14					0.904	1.351	3.993	0.95	8.777
565	34	17	1	17.1	3.79	2.35	12.13	13.54	16	1	1	1	1	1.535	1.851	5.895	2.4	11.437	0.516	0.531	0.426	0.469
566	26	26	5	26.7143	6.3	5	19.87	23.55	26	3	3	5	6	2.406	2.927	9.003	5.32	18.149	0.914	1.118	0.932	1.14	0.376	0.552	0.294	0.337
567	35	26	1	26.1429	6.68	4.67	21.4	25.04	26	4	3	6	7	2.516	2.907	10.01	6.73	18.934	0.775	1.061	0.928	1.026	0.495	0.711	0.351	0.385
568	34	35	6	36.9	8.97	6.59	29.76	31.11	36	6	5	10	10	3.423	4.683	14.064	13.73	23.338	1.111	1.443	1.02	1.217	0.748	0.759	0.441	0.441
569	34	30	3	30.4	7.4	5.31	25.96	27.08	30	4	3	8	8	3.14	3.79	12.578	10.73	24.798	1.059	1.361	0.886	1.207	0.523	0.659	0.351	0.362
570	39	18	2	18.3	4.13	2.77	13.16	14.61	18	1	1	2	2	1.682	2.135	6.536	2.86	11.853	0.621	0.625	0.499	0.534	0.253	0.26	0.185	0.184
571	40	32	1	32.1	8.01	5.93	25.97	28.62	32	5	4	8	9	3.504	4.731	12.914	11.43	23.611	1.043	1.398	0.968	1.161	0.57	0.611	0.282	0.286
572	37	25	4	25.6	6.27	4.29	18.43	22.36	26	3	2	4	6	2.288	2.673	9.518	5.98	16.31	0.662	0.935	0.628	0.816	0.459	0.523	0.24	0.251
573	32	34	4	34.6					34					3.8	4.98	14.38	14.52	25.89	1.42	1.69	1.13	1.34	0.82	0.89	0.42	0.42
574	37	31	4	31.6	7.1	5.91	26.22	28.02	32	4	4	8	9	3.26	4.72	13.08	11.72	21.8	1.01	1.37	0.92	1.14	0.62	0.68	0.32	0.33
575	34	30	6	30.9	8.45	5.79	27.01	28.53	30	5	4	9	9	3.468	3.945	13.325	12.4	22.409	0.955	1.453	0.812	1.078	0.698	0.858	0.357	0.356

## Sheet: Code
Variable	Explanation	Type
Serial	Serial numbers for tracking	String
Mom_age	Mother's age at examination	Continuous (years)
Gaw	Gestational Age (weeks)	Continuous (weeks)
Gad	Gestational Age (days)	Continuous (days)
GA	Gestational age	Continuous (weeks)
bpd	Biparietal Distance	Continuous (cm)
fl	Femur length	Continuous (cm)
ac	Abdominal Circumference	Continuous (cm)
hc2	Head circumference	Continuous (cm)
GA_group	Gestational Age (grouped)	14=<15(weeks)+3(days); 16=15+4 ~ 17+3; 18=17+4 ~ 19+3; 20=19+4 ~ 21+3; 22=21+4 ~ 23+3; 24=23+4 ~ 25+3; 26=25+4 ~ 27+3; 28=27+4 ~ 29+3; 30=29+4 ~ 31+3; 32=31+4 ~ 33+3; 34=33+4 ~ 35+3; 36=35+4 ~ 37+3; 38=37+4 ~ 39+3; 40=≥39+4
bpd_grp	Biparietal Distance (grouped)	4=<4.5(cm); 5=4.5-5.4; 6=5.5-6.4; 7=6.5-7.4; 8=7.5-8.4; 9=≥8.5
fl_grp	Femur Length (grouped)	3=<3.5(cm); 4=3.5-4.4; 5=4.5-5.4; 6=5.5-6.4; 7=≥6.5
ac_grp	Abdominal Circumference (grouped)	12=<13(cm); 14=13.0-14.9; 16=15.0-16.9; 18=17.0-18.9; 20=19.0-20.9; 22=21.0-22.9; 24=23.0-24.9; 26=25.0-26.9; 28=27.0-28.9; 30=29.0-30.9; 32=≥31.0
hc2_grp	Head Circumference (grouped)	14=<15.0(cm); 16=15.0-16.9; 18=17.0-18.9; 20=19.0-20.9; 22=21.0-22.9; 24=23.0-24.9; 26=25.0-26.9; 28=27.0-28.9; 30=29.0-30.9; 32=≥31.0
HW	Heart Width	Continuous (cm)
HL	Heart Length	Continuous (cm)
HtC	Heart Circumference	Continuous (cm)
HAcm2	Heart Area	Continuous (cm2)
CC	Chest Circumference	Continuous (cm)
LA	Left Atrium	Continuous (cm)
RA	Right Atrium	Continuous (cm)
LV	Left Ventricle	Continuous (cm)
RV	Right Ventricle	Continuous (cm)
Ao	Aorta	Continuous (cm)
PA	Pulmonary Artery	Continuous (cm)
AI	Transverse Aortic Isthmus	Continuous (cm)
DA	Transverse Ductus Arteiosus	Continuous (cm)
